# Supplementary material for: A mixed-method analysis of provider adherence to integrated antenatal care guideline in BEmONC and Non BEmONC primary health center: An Indonesian case
Source: PLoS One. 2024 Aug 27;19(8):e0309454. doi: 10.1371/journal.pone.0309454 (PMC11349106; doi:10.1371/journal.pone.0309454)
Supplement: S1 File — (XLSX) [file pone.0309454.s002.xlsx]

## Sheet: Sheet1
Warning # 849 in column 23. Text: in_ID
The LOCALE subcommand of the SET command has an invalid parameter. It could
not be mapped to a valid backend locale.
GET
FILE='E:\PENELITIAN\project dengan mahasiswa\data SPSS\EntryDatanew (1).sav'.
DATASET NAME DataSet1 WINDOW=FRONT.
GET
FILE='E:\PENELITIAN\project dengan mahasiswa\data SPSS\Hasilaku.sav'.
DATASET NAME DataSet2 WINDOW=FRONT.
DATASET ACTIVATE DataSet1.
DATASET ACTIVATE DataSet2.
SAVE OUTFILE='E:\PENELITIAN\project dengan mahasiswa\data SPSS\Hasilaku.sav'
/COMPRESSED.
DATASET CLOSE DataSet2.
DATASET ACTIVATE DataSet1.
SAVE OUTFILE='E:\PENELITIAN\project dengan mahasiswa\data SPSS\EntryDatanew (1).sav'
/COMPRESSED.
SAVE OUTFILE='E:\PENELITIAN\project dengan mahasiswa\data SPSS\data ANC T 280.sav'
/COMPRESSED.
DATASET ACTIVATE DataSet1.
SAVE OUTFILE='E:\PENELITIAN\project dengan mahasiswa\data SPSS\data ANC T 280.sav'
/COMPRESSED.
FREQUENCIES VARIABLES=HEP1
/STATISTICS=RANGE MINIMUM MAXIMUM MODE
/FORMAT=LIMIT(50)
/ORDER=ANALYSIS.
Frequencies
Notes
Output Created		12-OCT-2020 10:16:30
Comments
Input	Data	E:\PENELITIAN\project dengan mahasiswa\data SPSS\data ANC T 280.sav
	Active Dataset	DataSet1
	Filter	<none>
	Weight	<none>
	Split File	<none>
	N of Rows in Working Data File	280
Missing Value Handling	Definition of Missing	User-defined missing values are treated as missing.
	Cases Used	Statistics are based on all cases with valid data.
Syntax		FREQUENCIES VARIABLES=HEP1 /STATISTICS=RANGE MINIMUM MAXIMUM MODE /FORMAT=LIMIT(50) /ORDER=ANALYSIS.
Resources	Processor Time	00:00:00,02
	Elapsed Time	00:00:00,01
[DataSet1] E:\PENELITIAN\project dengan mahasiswa\data SPSS\data ANC T 280.sav
Statistics
HEP1
N	Valid	140
	Missing	140
Mode		1
Range		0
Minimum		1
Maximum		1
HEP1
		Frequency	Percent	Valid Percent	Cumulative Percent
Valid	dilakukan	140	50	100	100
Missing	System	140	50
Total		280	100
SORT CASES BY Tek_darah1 (A).
DATASET ACTIVATE DataSet1.
SAVE OUTFILE='E:\PENELITIAN\project dengan mahasiswa\data SPSS\data ANC T 280.sav'
/COMPRESSED.
COMPUTE Total_Pemeriksaan=Keadaan_umum1 + Suhu1 + Tek_darah1 + BB1 + LILA1 + TFU1t +
Panjang_janin1t + DJJ1t + PHb1 + Gol_darah1 + ProtU1t + Gula_darah1 + HEP1 + Malaria1t + BTA1t +
Sifilis1ts + SerHIV1ts + USG1t + Bid1 + dr.Um1 + drg1 + PetGiz1 + KU2 + Suhu2 + TD2 + BB2 + LILA2t
+ TFU2 + Pres_janin2 + DJJ2 + PHb2t + GolDa2t + ProtU2 + GulD2 + HEP2t + DarM2t + BTA2t + DarSif2ts
+ SerHIV2ts + USG2t + Bid2 + dr.Um2 + drg2 + PetGiz2 + KU3 + Suhu3 + TD3 + BB3 + LILA3t + TFU3 +
PresJanin3 + DJJ3 + PHb3 + GolDa3t + ProtU3 + GulD3 + HEP3t + DarM3t + BTA3t + DarSif3t + SerHIV3t
+ USG3t + Bid3 + dr.Um3 + drg3 + PetGiz3 + KU4 + Suhu4 + TD4 + BB4 + LILA4t + TFU4 + PresJanin4 +
DJJ4 + PHb4t + GolDarah4t + ProtU4 + GulD4 + HEP4t + DarM4t + BTA4t + DarSif4t + SerHIV4t + USG4t
+ Bid4 + dr.Um4 + drg4 + PetGiz4.
EXECUTE.
DATASET ACTIVATE DataSet1.
SAVE OUTFILE='E:\PENELITIAN\project dengan mahasiswa\data SPSS\data ANC T 280.sav'
/COMPRESSED.
DATASET ACTIVATE DataSet1.
SAVE OUTFILE='E:\PENELITIAN\project dengan mahasiswa\data SPSS\data ANC T 280.sav'
/COMPRESSED.
SAVE OUTFILE='E:\PENELITIAN\project dengan mahasiswa\data SPSS\data ANC T 280lngkap.sav'
/COMPRESSED.
SORT CASES BY HEP1 (A).
SORT CASES BY HEP1 (D).
SORT CASES BY HEP2t (A).
SORT CASES BY GulD2 (A).
SORT CASES BY GulD3 (A).
DATASET ACTIVATE DataSet1.
SAVE OUTFILE='E:\PENELITIAN\project dengan mahasiswa\data SPSS\data ANC T 280lngkap.sav'
/COMPRESSED.
SORT CASES BY GulD4 (A).
SORT CASES BY HEP3t (A).
SORT CASES BY HEP3t (A).
SORT CASES BY HEP2t (A).
SORT CASES BY HEP1 (A).
SORT CASES BY HEP4t (A).
COMPUTE Total_Pemeriksaan=Keadaan_umum1 + Suhu1 + Tek_darah1 + BB1 + LILA1 + TFU1t +
Panjang_janin1t + DJJ1t + PHb1 + Gol_darah1 + ProtU1t + Gula_darah1 + HEP1 + Malaria1t + BTA1t +
Sifilis1ts + SerHIV1ts + USG1t + Bid1 + dr.Um1 + drg1 + PetGiz1 + KU2 + Suhu2 + TD2 + BB2 + LILA2t
+ TFU2 + Pres_janin2 + DJJ2 + PHb2t + GolDa2t + ProtU2 + GulD2 + HEP2t + DarM2t + BTA2t + DarSif2ts
+ SerHIV2ts + USG2t + Bid2 + dr.Um2 + drg2 + PetGiz2 + KU3 + Suhu3 + TD3 + BB3 + LILA3t + TFU3 +
PresJanin3 + DJJ3 + PHb3 + GolDa3t + ProtU3 + GulD3 + HEP3t + DarM3t + BTA3t + DarSif3t + SerHIV3t
+ USG3t + Bid3 + dr.Um3 + drg3 + PetGiz3 + KU4 + Suhu4 + TD4 + BB4 + LILA4t + TFU4 + PresJanin4 +
DJJ4 + PHb4t + GolDarah4t + ProtU4 + GulD4 + HEP4t + DarM4t + BTA4t + DarSif4t + SerHIV4t + USG4t
+ Bid4 + dr.Um4 + drg4 + PetGiz4.
EXECUTE.
SORT CASES BY Total_Pemeriksaan (A).
DATASET ACTIVATE DataSet1.
SAVE OUTFILE='E:\PENELITIAN\project dengan mahasiswa\data SPSS\data ANC T 280lngkap.sav'
/COMPRESSED.
COMPUTE Total_Pemeriksaan=Keadaan_umum1 + Suhu1 + Tek_darah1 + BB1 + LILA1 + TFU1t +
Panjang_janin1t + DJJ1t + PHb1 + Gol_darah1 + ProtU1t + Gula_darah1 + HEP1 + Malaria1t + BTA1t +
Sifilis1ts + SerHIV1ts + USG1t + Bid1 + dr.Um1 + drg1 + PetGiz1 + KU2 + Suhu2 + TD2 + BB2 + LILA2t
+ TFU2 + Pres_janin2 + DJJ2 + PHb2t + GolDa2t + ProtU2 + GulD2 + HEP2t + DarM2t + BTA2t + DarSif2ts
+ SerHIV2ts + USG2t + Bid2 + dr.Um2 + drg2 + PetGiz2 + KU3 + Suhu3 + TD3 + BB3 + LILA3t + TFU3 +
PresJanin3 + DJJ3 + PHb3 + GolDa3t + ProtU3 + GulD3 + HEP3t + DarM3t + BTA3t + DarSif3t + SerHIV3t
+ USG3t + Bid3 + dr.Um3 + drg3 + PetGiz3 + KU4 + Suhu4 + TD4 + BB4 + LILA4t + TFU4 + PresJanin4 +
DJJ4 + PHb4t + GolDarah4t + ProtU4 + GulD4 + HEP4t + DarM4t + BTA4t + DarSif4t + SerHIV4t + USG4t
+ Bid4 + dr.Um4 + drg4 + PetGiz4.
EXECUTE.
COMPUTE Pemeriksaan_Rutin=Keadaan_umum1 + Suhu1 + Tek_darah1 + BB1 + LILA1 + PHb1 + Gol_darah1 +
KU2 + Suhu2 + TD2 + TFU2 + Pres_janin2 + DJJ2 + KU3 + Suhu3 + TD3 + BB3 + PresJanin3 + DJJ3 + PHb3
+ KU4 + Suhu4 + TD4 + TFU4 + PresJanin4 + DJJ4 + PHb4t .
EXECUTE.
COMPUTE Pemeriksaan_atas_Indikasi=ProtU1t + Gula_darah1 + HEP1 + Malaria1t + BTA1t + Sifilis1ts +
SerHIV1ts + USG1t + ProtU2 + GulD2 + HEP2t + DarM2t + BTA2t + DarSif2ts + SerHIV2ts + ProtU3 +
GulD3 + HEP3t + DarM3t + BTA3t + DarSif3t + SerHIV3t + ProtU4 + GulD4 + HEP4t + DarM4t + BTA4t +
DarSif4t + SerHIV4t + USG4t .
EXECUTE.
COMPUTE PF_Visit1=Keadaan_umum1 + Suhu1 + Tek_darah1 + BB1 + LILA1 + TFU1t + Panjang_janin1t +
DJJ1t.
EXECUTE.
COMPUTE PF_Visit1_kemkes=Keadaan_umum1 + Suhu1 + Tek_darah1 + BB1 + LILA1.
EXECUTE.
DATASET ACTIVATE DataSet1.
SAVE OUTFILE='E:\PENELITIAN\project dengan mahasiswa\data SPSS\data ANC T 280lngkap.sav'
/COMPRESSED.
COMPUTE PF_Visit1_kemkes=Keadaan_umum1 + Suhu1 + Tek_darah1 + BB1 + LILA1.
EXECUTE.
COMPUTE Lab_Visit1=PHb1 + Gol_darah1 + ProtU1t + Gula_darah1 + HEP1 + Malaria1t + BTA1t +
Sifilis1ts + SerHIV1ts.
EXECUTE.
DATASET ACTIVATE DataSet1.
SAVE OUTFILE='E:\PENELITIAN\project dengan mahasiswa\data SPSS\data ANC T 280lngkap.sav'
/COMPRESSED.
COMPUTE Lab_Visit1_Smg=PHb1 + Gol_darah1 + ProtU1t + Gula_darah1 + HEP1 + Sifilis1ts + SerHIV1ts.
EXECUTE.
DATASET ACTIVATE DataSet1.
SAVE OUTFILE='E:\PENELITIAN\project dengan mahasiswa\data SPSS\data ANC T 280lngkap.sav'
/COMPRESSED.
COMPUTE Multiprofesi1=Bid1 + dr.Um1 + drg1 + PetGiz1.
EXECUTE.
DATASET ACTIVATE DataSet1.
SAVE OUTFILE='E:\PENELITIAN\project dengan mahasiswa\data SPSS\data ANC T 280lngkap.sav'
/COMPRESSED.
DATASET ACTIVATE DataSet1.
SAVE OUTFILE='E:\PENELITIAN\project dengan mahasiswa\data SPSS\data ANC T 280lngkap.sav'
/COMPRESSED.
RECODE usia (20 thru 35=2) (Lowest thru 19=1) (36 thru Highest=3) INTO usia_ord.
EXECUTE.
DATASET ACTIVATE DataSet1.
SAVE OUTFILE='E:\PENELITIAN\project dengan mahasiswa\data SPSS\data ANC T 280lngkap.sav'
/COMPRESSED.
DATASET ACTIVATE DataSet1.
SAVE OUTFILE='E:\PENELITIAN\project dengan mahasiswa\data SPSS\data ANC T 280lngkap.sav'
/COMPRESSED.
COMPUTE PF_visit2=KU2 + Suhu2 + TD2 + BB2 + LILA2t + TFU2 + Pres_janin2 + DJJ2 .
EXECUTE.
DATASET ACTIVATE DataSet1.
SAVE OUTFILE='E:\PENELITIAN\project dengan mahasiswa\data SPSS\data ANC T 280lngkap.sav'
/COMPRESSED.
COMPUTE Lab_Visit2=PHb2t + GolDa2t + ProtU2 + GulD2 + HEP2t + DarM2t + BTA2t + DarSif2ts +
SerHIV2ts .
EXECUTE.
DATASET ACTIVATE DataSet1.
SAVE OUTFILE='E:\PENELITIAN\project dengan mahasiswa\data SPSS\data ANC T 280lngkap.sav'
/COMPRESSED.
DATASET ACTIVATE DataSet1.
SAVE OUTFILE='E:\PENELITIAN\project dengan mahasiswa\data SPSS\data ANC T 280lngkap.sav'
/COMPRESSED.
COMPUTE Lab_Visit2=PHb2t + GolDa2t + ProtU2 + GulD2 + HEP2t + DarM2t + BTA2t + DarSif2ts +
SerHIV2ts .
EXECUTE.
COMPUTE Lab_Visit2_smg=PHb2t + GolDa2t + ProtU2 + GulD2 + HEP2t + DarSif2ts + SerHIV2ts .
EXECUTE.
DATASET ACTIVATE DataSet1.
SAVE OUTFILE='E:\PENELITIAN\project dengan mahasiswa\data SPSS\data ANC T 280lngkap.sav'
/COMPRESSED.
COMPUTE Multiprofesi2=Bid2 + dr.Um2 + drg2 + PetGiz2 .
EXECUTE.
DATASET ACTIVATE DataSet1.
SAVE OUTFILE='E:\PENELITIAN\project dengan mahasiswa\data SPSS\data ANC T 280lngkap.sav'
/COMPRESSED.
COMPUTE PF_visit3=KU3 + Suhu3 + TD3 + BB3 + LILA3t + TFU3 + PresJanin3 + DJJ3.
EXECUTE.
COMPUTE PF_visit3_wajib=KU3 + Suhu3 + TD3 + BB3 + TFU3 + PresJanin3 + DJJ3.
EXECUTE.
COMPUTE Lab_Visit3=PHb3 + GolDa3t + ProtU3 + GulD3 + HEP3t + DarM3t + BTA3t + DarSif3t + SerHIV3t.
EXECUTE.
COMPUTE Lab_Visit3_wajib=PHb3 + GolDa3t + ProtU3 + GulD3 + HEP3t + DarSif3t + SerHIV3t.
EXECUTE.
COMPUTE Multiprofesi3=Bid3 + dr.Um3 + drg3 + PetGiz3.
EXECUTE.
COMPUTE PF_Visit4=KU4 + Suhu4 + TD4 + BB4 + LILA4t + TFU4 + PresJanin4 + DJJ4.
EXECUTE.
DATASET ACTIVATE DataSet1.
SAVE OUTFILE='E:\PENELITIAN\project dengan mahasiswa\data SPSS\data ANC T 280lngkap.sav'
/COMPRESSED.
COMPUTE PF_Visit4_wajib=KU4 + Suhu4 + TD4 + BB4 + TFU4 + PresJanin4 + DJJ4.
EXECUTE.
DATASET ACTIVATE DataSet1.
SAVE OUTFILE='E:\PENELITIAN\project dengan mahasiswa\data SPSS\data ANC T 280lngkap.sav'
/COMPRESSED.
COMPUTE Lab_visit4=PHb4t + GolDarah4t + ProtU4 + GulD4 + HEP4t + DarM4t + BTA4t + DarSif4t +
SerHIV4t .
EXECUTE.
DATASET ACTIVATE DataSet1.
SAVE OUTFILE='E:\PENELITIAN\project dengan mahasiswa\data SPSS\data ANC T 280lngkap.sav'
/COMPRESSED.
COMPUTE Lab_visit4_wajib=PHb4t + GolDarah4t + ProtU4 + GulD4 + HEP4t + DarSif4t + SerHIV4t .
EXECUTE.
COMPUTE Multiprofesi4=Bid4 + dr.Um4 + drg4 + PetGiz4.
EXECUTE.
DATASET ACTIVATE DataSet1.
SAVE OUTFILE='E:\PENELITIAN\project dengan mahasiswa\data SPSS\data ANC T 280lngkap.sav'
/COMPRESSED.
SORT CASES BY Total_Pemeriksaan (A).
DATASET ACTIVATE DataSet1.
SAVE OUTFILE='E:\PENELITIAN\project dengan mahasiswa\data SPSS\data ANC T 280lngkap.sav'
/COMPRESSED.
COMPUTE Visit1=Keadaan_umum1 + Suhu1 + Tek_darah1 + BB1 + LILA1 + PHb1 + Gol_darah1 + ProtU1t +
Gula_darah1 + HEP1 + Sifilis1ts + SerHIV1ts + Bid1 + dr.Um1 + drg1 + PetGiz1 .
EXECUTE.
COMPUTE Visit2=KU2 + Suhu2 + TD2 + BB2 + TFU2 + Pres_janin2 + DJJ2 + Bid2 + dr.Um2 + drg2 + PetGiz2.
EXECUTE.
COMPUTE Visit3=KU3 + Suhu3 + TD3 + BB3 + TFU3 + PresJanin3 + DJJ3 + PHb3 + Bid3 + dr.Um3 + drg3 +
PetGiz3 .
EXECUTE.
COMPUTE Visit4=KU4 + Suhu4 + TD4 + BB4 + TFU4 + PresJanin4 + DJJ4 + PHb4t + Bid4 + dr.Um4 + drg4 +
PetGiz4.
EXECUTE.
DATASET ACTIVATE DataSet1.
SAVE OUTFILE='E:\PENELITIAN\project dengan mahasiswa\data SPSS\data ANC T 280lngkap.sav'
/COMPRESSED.
SORT CASES BY Visit1 (A).
DATASET ACTIVATE DataSet1.
SAVE OUTFILE='E:\PENELITIAN\project dengan mahasiswa\data SPSS\data ANC T 280lngkap.sav'
/COMPRESSED.
COMPUTE ANC_terpadu=Keadaan_umum1 + Suhu1 + Tek_darah1 + BB1 + LILA1 + PHb1 + Gol_darah1 + ProtU1t
+ Gula_darah1 + HEP1 + Sifilis1ts + SerHIV1ts + Bid1 + dr.Um1 + drg1 + PetGiz1 + KU2 + Suhu2 + TD2
+ BB2 + TFU2 + Pres_janin2 + DJJ2 + Bid2 + dr.Um2 + drg2 + PetGiz2 + KU3 + Suhu3 + TD3 + BB3 + TFU3
+ PresJanin3 + DJJ3 + Bid3 + dr.Um3 + drg3 + PetGiz3 + KU4 + Suhu4 + TD4 + BB4 + TFU4 + PresJanin4
+ DJJ4 + PHb4t + Bid4 + dr.Um4 + drg4 + PetGiz4.
EXECUTE.
SORT CASES BY ANC_terpadu (A).
SORT CASES BY Visit1 (A).
SORT CASES BY ANC_terpadu (A).
DATASET ACTIVATE DataSet1.
SAVE OUTFILE='E:\PENELITIAN\project dengan mahasiswa\data SPSS\data ANC T 280lngkap.sav'
/COMPRESSED.
DATASET ACTIVATE DataSet1.
SAVE OUTFILE='E:\PENELITIAN\project dengan mahasiswa\data SPSS\data ANC T 280lngkap.sav'
/COMPRESSED.
FREQUENCIES VARIABLES=usia usia_ord tingkat_pendIdikan G P A Puskesmas No_responden
Periode_pendataan Keadaan_umum1 Suhu1 Tek_darah1 BB1 LILA1 TFU1t Panjang_janin1t DJJ1t PHb1
Gol_darah1 ProtU1t Gula_darah1 Malaria1t BTA1t Sifilis1ts SerHIV1ts USG1t Bid1 dr.Um1 drg1 PetGiz1
KU2 Suhu2 TD2 BB2 LILA2t TFU2 Pres_janin2 DJJ2 PHb2t GolDa2t ProtU2 GulD2 DarM2t BTA2t DarSif2ts
SerHIV2ts USG2t Bid2 dr.Um2 drg2 PetGiz2 KU3 Suhu3 TD3 BB3 LILA3t TFU3 PresJanin3 DJJ3 PHb3 GolDa3t
ProtU3 GulD3 DarM3t BTA3t DarSif3t SerHIV3t USG3t Bid3 dr.Um3 drg3 PetGiz3 KU4 Suhu4 TD4 BB4 LILA4t
TFU4 PresJanin4 DJJ4 PHb4t GolDarah4t ProtU4 GulD4 HEP4t HEP1 HEP2t HEP3t DarM4t BTA4t DarSif4t
SerHIV4t USG4t Bid4 dr.Um4 drg4 PetGiz4 Total_Pemeriksaan Pemeriksaan_Rutin
Pemeriksaan_atas_Indikasi PF_Visit1 PF_Visit1_kemkes Lab_Visit1 Lab_Visit1_Smg Multiprofesi1
PF_visit2 Lab_Visit2 Lab_Visit2_smg Multiprofesi2 PF_visit3 PF_visit3_wajib Lab_Visit3
Lab_Visit3_wajib Multiprofesi3 PF_Visit4 PF_Visit4_wajib Lab_visit4 Lab_visit4_wajib Multiprofesi4
Visit1 Visit2 Visit3 Visit4 ANC_terpadu
/ORDER=ANALYSIS.
Frequencies
Notes
Output Created		13-OCT-2020 07:42:04
Comments
Input	Data	E:\PENELITIAN\project dengan mahasiswa\data SPSS\data ANC T 280lngkap.sav
	Active Dataset	DataSet1
	Filter	<none>
	Weight	<none>
	Split File	<none>
	N of Rows in Working Data File	279
Missing Value Handling	Definition of Missing	User-defined missing values are treated as missing.
	Cases Used	Statistics are based on all cases with valid data.
Syntax		FREQUENCIES VARIABLES=usia usia_ord tingkat_pendIdikan G P A Puskesmas No_responden Periode_pendataan Keadaan_umum1 Suhu1 Tek_darah1 BB1 LILA1 TFU1t Panjang_janin1t DJJ1t PHb1 Gol_darah1 ProtU1t Gula_darah1 Malaria1t BTA1t Sifilis1ts SerHIV1ts USG1t Bid1 dr.Um1 drg1 PetGiz1 KU2 Suhu2 TD2 BB2 LILA2t TFU2 Pres_janin2 DJJ2 PHb2t GolDa2t ProtU2 GulD2 DarM2t BTA2t DarSif2ts SerHIV2ts USG2t Bid2 dr.Um2…
Resources	Processor Time	00:00:00,14
	Elapsed Time	00:00:00,15
[DataSet1] E:\PENELITIAN\project dengan mahasiswa\data SPSS\data ANC T 280lngkap.sav
Statistics
		usia	usia_ord	tingkat pendidikan	Gravida	Paritas	Abortus	Status Puskesmas	Responden	Periode_pendataan	Keadaan_umum1	Suhu1	Tek_darah1	BB1	LILA1	TFU1t	Panjang_janin1t	DJJ1t	PHb1	Gol_darah1	ProtU1t	Gula_darah1	Malaria1t	BTA1t	Sifilis1ts	SerHIV1ts	USG1t	Bid1	dr.Um1	drg1	PetGiz1	KU2	Suhu2	TD2	BB2	LILA2t	TFU2	Pres_janin2	DJJ2	PHb2t	GolDa2t	ProtU2	GulD2	DarM2t	BTA2t	DarSif2ts	SerHIV2ts	USG2t	Bid2
N	Valid	279	279	279	279	279	279	279	279	279	279	279	279	279	279	279	279	279	279	279	279	279	279	279	279	279	279	279	279	279	279	279	279	279	279	279	279	279	279	279	279	279	279	279	279	279	279	279	279
	Missing	0	0	0	0	0	0	0	0	0	0	0	0	0	0	0	0	0	0	0	0	0	0	0	0	0	0	0	0	0	0	0	0	0	0	0	0	0	0	0	0	0	0	0	0	0	0	0	0
Frequency Table
usia
		Frequency	Percent	Valid Percent	Cumulative Percent
Valid	16	1	0.358423	0.358423	0.358423
	17	2	0.716846	0.716846	1.07527
	18	3	1.07527	1.07527	2.15054
	19	10	3.58423	3.58423	5.73477
	20	13	4.6595	4.6595	10.3943
	21	23	8.24373	8.24373	18.638
	22	13	4.6595	4.6595	23.2975
	23	14	5.01792	5.01792	28.3154
	24	16	5.73477	5.73477	34.0502
	25	24	8.60215	8.60215	42.6523
	26	18	6.45161	6.45161	49.1039
	27	21	7.52688	7.52688	56.6308
	28	13	4.6595	4.6595	61.2903
	29	13	4.6595	4.6595	65.9498
	30	10	3.58423	3.58423	69.5341
	31	15	5.37634	5.37634	74.9104
	32	14	5.01792	5.01792	79.9283
	33	11	3.94265	3.94265	83.871
	34	6	2.15054	2.15054	86.0215
	35	6	2.15054	2.15054	88.172
	36	8	2.86738	2.86738	91.0394
	37	10	3.58423	3.58423	94.6237
	38	9	3.22581	3.22581	97.8495
	39	2	0.716846	0.716846	98.5663
	40	1	0.358423	0.358423	98.9247
	41	1	0.358423	0.358423	99.2832
	42	2	0.716846	0.716846	100
	Total	279	100	100
usia_ord
		Frequency	Percent	Valid Percent	Cumulative Percent
Valid	Usia Muda	16	5.73477	5.73477	5.73477
	Usia aman kehamilan	230	82.4373	82.4373	88.172
	Usia tua	33	11.828	11.828	100
	Total	279	100	100
tingkat pendidikan
		Frequency	Percent	Valid Percent	Cumulative Percent
Valid	SMP	58	20.7885	20.7885	20.7885
	SMA	206	73.8351	73.8351	94.6237
	diploma	2	0.716846	0.716846	95.3405
	Sarjana	13	4.6595	4.6595	100
	Total	279	100	100
Gravida
		Frequency	Percent	Valid Percent	Cumulative Percent
Valid	1	106	37.9928	37.9928	37.9928
	2	103	36.9176	36.9176	74.9104
	3	52	18.638	18.638	93.5484
	4	15	5.37634	5.37634	98.9247
	5	3	1.07527	1.07527	100
	Total	279	100	100
Paritas
		Frequency	Percent	Valid Percent	Cumulative Percent
Valid	0	107	38.3513	38.3513	38.3513
	1	115	41.2186	41.2186	79.5699
	2	49	17.5627	17.5627	97.1326
	3	7	2.50896	2.50896	99.6416
	4	1	0.358423	0.358423	100
	Total	279	100	100
Abortus
		Frequency	Percent	Valid Percent	Cumulative Percent
Valid	0	257	92.1147	92.1147	92.1147
	1	18	6.45161	6.45161	98.5663
	2	4	1.43369	1.43369	100
	Total	279	100	100
Status Puskesmas
		Frequency	Percent	Valid Percent	Cumulative Percent
Valid	Non Poned	139	49.8208	49.8208	49.8208
	Poned	140	50.1792	50.1792	100
	Total	279	100	100
Responden
		Frequency	Percent	Valid Percent	Cumulative Percent
Valid	1	2	0.716846	0.716846	0.716846
	2	2	0.716846	0.716846	1.43369
	3	2	0.716846	0.716846	2.15054
	4	2	0.716846	0.716846	2.86738
	5	2	0.716846	0.716846	3.58423
	6	2	0.716846	0.716846	4.30108
	7	2	0.716846	0.716846	5.01792
	8	2	0.716846	0.716846	5.73477
	9	2	0.716846	0.716846	6.45161
	10	2	0.716846	0.716846	7.16846
	11	2	0.716846	0.716846	7.8853
	12	2	0.716846	0.716846	8.60215
	13	2	0.716846	0.716846	9.319
	14	2	0.716846	0.716846	10.0358
	15	2	0.716846	0.716846	10.7527
	16	2	0.716846	0.716846	11.4695
	17	2	0.716846	0.716846	12.1864
	18	2	0.716846	0.716846	12.9032
	19	2	0.716846	0.716846	13.6201
	20	2	0.716846	0.716846	14.3369
	21	2	0.716846	0.716846	15.0538
	22	2	0.716846	0.716846	15.7706
	23	2	0.716846	0.716846	16.4875
	24	2	0.716846	0.716846	17.2043
	25	2	0.716846	0.716846	17.9211
	26	2	0.716846	0.716846	18.638
	27	2	0.716846	0.716846	19.3548
	28	2	0.716846	0.716846	20.0717
	29	2	0.716846	0.716846	20.7885
	30	2	0.716846	0.716846	21.5054
	31	2	0.716846	0.716846	22.2222
	32	2	0.716846	0.716846	22.9391
	33	2	0.716846	0.716846	23.6559
	34	2	0.716846	0.716846	24.3728
	35	2	0.716846	0.716846	25.0896
	36	2	0.716846	0.716846	25.8065
	37	2	0.716846	0.716846	26.5233
	38	1	0.358423	0.358423	26.8817
	39	2	0.716846	0.716846	27.5986
	40	2	0.716846	0.716846	28.3154
	41	2	0.716846	0.716846	29.0323
	42	2	0.716846	0.716846	29.7491
	43	2	0.716846	0.716846	30.4659
	44	2	0.716846	0.716846	31.1828
	45	2	0.716846	0.716846	31.8996
	46	2	0.716846	0.716846	32.6165
	47	2	0.716846	0.716846	33.3333
	48	2	0.716846	0.716846	34.0502
	49	2	0.716846	0.716846	34.767
	50	2	0.716846	0.716846	35.4839
	51	2	0.716846	0.716846	36.2007
	52	2	0.716846	0.716846	36.9176
	53	2	0.716846	0.716846	37.6344
	54	2	0.716846	0.716846	38.3513
	55	2	0.716846	0.716846	39.0681
	56	2	0.716846	0.716846	39.7849
	57	2	0.716846	0.716846	40.5018
	58	2	0.716846	0.716846	41.2186
	59	2	0.716846	0.716846	41.9355
	60	2	0.716846	0.716846	42.6523
	61	2	0.716846	0.716846	43.3692
	62	2	0.716846	0.716846	44.086
	63	2	0.716846	0.716846	44.8029
	64	2	0.716846	0.716846	45.5197
	65	2	0.716846	0.716846	46.2366
	66	2	0.716846	0.716846	46.9534
	67	2	0.716846	0.716846	47.6703
	68	2	0.716846	0.716846	48.3871
	69	2	0.716846	0.716846	49.1039
	70	2	0.716846	0.716846	49.8208
	71	2	0.716846	0.716846	50.5376
	72	2	0.716846	0.716846	51.2545
	73	2	0.716846	0.716846	51.9713
	74	2	0.716846	0.716846	52.6882
	75	2	0.716846	0.716846	53.405
	76	2	0.716846	0.716846	54.1219
	77	2	0.716846	0.716846	54.8387
	78	2	0.716846	0.716846	55.5556
	79	2	0.716846	0.716846	56.2724
	80	2	0.716846	0.716846	56.9892
	81	2	0.716846	0.716846	57.7061
	82	2	0.716846	0.716846	58.4229
	83	2	0.716846	0.716846	59.1398
	84	2	0.716846	0.716846	59.8566
	85	2	0.716846	0.716846	60.5735
	86	2	0.716846	0.716846	61.2903
	87	2	0.716846	0.716846	62.0072
	88	2	0.716846	0.716846	62.724
	89	2	0.716846	0.716846	63.4409
	90	2	0.716846	0.716846	64.1577
	91	2	0.716846	0.716846	64.8746
	92	2	0.716846	0.716846	65.5914
	93	2	0.716846	0.716846	66.3082
	94	2	0.716846	0.716846	67.0251
	95	2	0.716846	0.716846	67.7419
	96	2	0.716846	0.716846	68.4588
	97	2	0.716846	0.716846	69.1756
	98	2	0.716846	0.716846	69.8925
	99	2	0.716846	0.716846	70.6093
	100	2	0.716846	0.716846	71.3262
	101	2	0.716846	0.716846	72.043
	102	2	0.716846	0.716846	72.7599
	103	2	0.716846	0.716846	73.4767
	104	2	0.716846	0.716846	74.1935
	105	2	0.716846	0.716846	74.9104
	106	2	0.716846	0.716846	75.6272
	107	2	0.716846	0.716846	76.3441
	108	2	0.716846	0.716846	77.0609
	109	2	0.716846	0.716846	77.7778
	110	2	0.716846	0.716846	78.4946
	111	2	0.716846	0.716846	79.2115
	112	2	0.716846	0.716846	79.9283
	113	2	0.716846	0.716846	80.6452
	114	2	0.716846	0.716846	81.362
	115	2	0.716846	0.716846	82.0789
	116	2	0.716846	0.716846	82.7957
	117	2	0.716846	0.716846	83.5125
	118	2	0.716846	0.716846	84.2294
	119	2	0.716846	0.716846	84.9462
	120	2	0.716846	0.716846	85.6631
	121	2	0.716846	0.716846	86.3799
	122	2	0.716846	0.716846	87.0968
	123	2	0.716846	0.716846	87.8136
	124	2	0.716846	0.716846	88.5305
	125	2	0.716846	0.716846	89.2473
	126	2	0.716846	0.716846	89.9642
	127	2	0.716846	0.716846	90.681
	128	2	0.716846	0.716846	91.3978
	129	2	0.716846	0.716846	92.1147
	130	2	0.716846	0.716846	92.8315
	131	2	0.716846	0.716846	93.5484
	132	2	0.716846	0.716846	94.2652
	133	2	0.716846	0.716846	94.9821
	134	2	0.716846	0.716846	95.6989
	135	2	0.716846	0.716846	96.4158
	136	2	0.716846	0.716846	97.1326
	137	2	0.716846	0.716846	97.8495
	138	2	0.716846	0.716846	98.5663
	139	2	0.716846	0.716846	99.2832
	140	2	0.716846	0.716846	100
	Total	279	100	100
Periode_pendataan
		Frequency	Percent	Valid Percent	Cumulative Percent
Valid	Tanpa hepatitis	139	49.8208	49.8208	49.8208
	dengan hepatitis	140	50.1792	50.1792	100
	Total	279	100	100
Keadaan_umum1
		Frequency	Percent	Valid Percent	Cumulative Percent
Valid	tidak dilakukan	132	47.3118	47.3118	47.3118
	dilakukan	147	52.6882	52.6882	100
	Total	279	100	100
Suhu1
		Frequency	Percent	Valid Percent	Cumulative Percent
Valid	tidak dilakukan	76	27.2401	27.2401	27.2401
	dilakukan	203	72.7599	72.7599	100
	Total	279	100	100
Tek_darah1
		Frequency	Percent	Valid Percent	Cumulative Percent
Valid	tidak dilakukan	76	27.2401	27.2401	27.2401
	dilakukan	203	72.7599	72.7599	100
	Total	279	100	100
BB1
		Frequency	Percent	Valid Percent	Cumulative Percent
Valid	tidak dilakukan	76	27.2401	27.2401	27.2401
	dilakukan	203	72.7599	72.7599	100
	Total	279	100	100
LILA1
		Frequency	Percent	Valid Percent	Cumulative Percent
Valid	tidak dilakukan	76	27.2401	27.2401	27.2401
	dilakukan	203	72.7599	72.7599	100
	Total	279	100	100
TFU1t
		Frequency	Percent	Valid Percent	Cumulative Percent
Valid	tidak dilakukan	279	100	100	100
Panjang_janin1t
		Frequency	Percent	Valid Percent	Cumulative Percent
Valid	tidak dilakukan	279	100	100	100
DJJ1t
		Frequency	Percent	Valid Percent	Cumulative Percent
Valid	tidak dilakukan	279	100	100	100
PHb1
		Frequency	Percent	Valid Percent	Cumulative Percent
Valid	tidak dilakukan	76	27.2401	27.2401	27.2401
	dilakukan	203	72.7599	72.7599	100
	Total	279	100	100
Gol_darah1
		Frequency	Percent	Valid Percent	Cumulative Percent
Valid	tidak dilakukan	76	27.2401	27.2401	27.2401
	dilakukan	203	72.7599	72.7599	100
	Total	279	100	100
ProtU1t
		Frequency	Percent	Valid Percent	Cumulative Percent
Valid	tidak dilakukan	178	63.7993	63.7993	63.7993
	dilakukan	101	36.2007	36.2007	100
	Total	279	100	100
Gula_darah1
		Frequency	Percent	Valid Percent	Cumulative Percent
Valid	tidak dilakukan	76	27.2401	27.2401	27.2401
	dilakukan	203	72.7599	72.7599	100
	Total	279	100	100
Malaria1t
		Frequency	Percent	Valid Percent	Cumulative Percent
Valid	tidak dilakukan	279	100	100	100
BTA1t
		Frequency	Percent	Valid Percent	Cumulative Percent
Valid	tidak dilakukan	279	100	100	100
Sifilis1ts
		Frequency	Percent	Valid Percent	Cumulative Percent
Valid	tidak dilakukan	279	100	100	100
SerHIV1ts
		Frequency	Percent	Valid Percent	Cumulative Percent
Valid	tidak dilakukan	76	27.2401	27.2401	27.2401
	dilakukan	203	72.7599	72.7599	100
	Total	279	100	100
USG1t
		Frequency	Percent	Valid Percent	Cumulative Percent
Valid	tidak dilakukan	279	100	100	100
Bid1
		Frequency	Percent	Valid Percent	Cumulative Percent
Valid	tidak dilakukan	76	27.2401	27.2401	27.2401
	dilakukan	203	72.7599	72.7599	100
	Total	279	100	100
dr.Um1
		Frequency	Percent	Valid Percent	Cumulative Percent
Valid	tidak dilakukan	76	27.2401	27.2401	27.2401
	dilakukan	203	72.7599	72.7599	100
	Total	279	100	100
drg1
		Frequency	Percent	Valid Percent	Cumulative Percent
Valid	tidak dilakukan	216	77.4194	77.4194	77.4194
	dilakukan	63	22.5806	22.5806	100
	Total	279	100	100
PetGiz1
		Frequency	Percent	Valid Percent	Cumulative Percent
Valid	tidak dilakukan	76	27.2401	27.2401	27.2401
	dilakukan	203	72.7599	72.7599	100
	Total	279	100	100
KU2
		Frequency	Percent	Valid Percent	Cumulative Percent
Valid	tidak dilakukan	83	29.7491	29.7491	29.7491
	dilakukan	196	70.2509	70.2509	100
	Total	279	100	100
Suhu2
		Frequency	Percent	Valid Percent	Cumulative Percent
Valid	tidak dilakukan	47	16.8459	16.8459	16.8459
	dilakukan	232	83.1541	83.1541	100
	Total	279	100	100
TD2
		Frequency	Percent	Valid Percent	Cumulative Percent
Valid	tidak dilakukan	47	16.8459	16.8459	16.8459
	dilakukan	232	83.1541	83.1541	100
	Total	279	100	100
BB2
		Frequency	Percent	Valid Percent	Cumulative Percent
Valid	tidak dilakukan	47	16.8459	16.8459	16.8459
	dilakukan	232	83.1541	83.1541	100
	Total	279	100	100
LILA2t
		Frequency	Percent	Valid Percent	Cumulative Percent
Valid	tidak dilakukan	187	67.0251	67.0251	67.0251
	dilakukan	92	32.9749	32.9749	100
	Total	279	100	100
TFU2
		Frequency	Percent	Valid Percent	Cumulative Percent
Valid	tidak dilakukan	47	16.8459	16.8459	16.8459
	dilakukan	232	83.1541	83.1541	100
	Total	279	100	100
Pres_janin2
		Frequency	Percent	Valid Percent	Cumulative Percent
Valid	tidak dilakukan	47	16.8459	16.8459	16.8459
	dilakukan	232	83.1541	83.1541	100
	Total	279	100	100
DJJ2
		Frequency	Percent	Valid Percent	Cumulative Percent
Valid	tidak dilakukan	47	16.8459	16.8459	16.8459
	dilakukan	232	83.1541	83.1541	100
	Total	279	100	100
PHb2t
		Frequency	Percent	Valid Percent	Cumulative Percent
Valid	tidak dilakukan	149	53.405	53.405	53.405
	dilakukan	130	46.595	46.595	100
	Total	279	100	100
GolDa2t
		Frequency	Percent	Valid Percent	Cumulative Percent
Valid	tidak dilakukan	187	67.0251	67.0251	67.0251
	dilakukan	92	32.9749	32.9749	100
	Total	279	100	100
ProtU2
		Frequency	Percent	Valid Percent	Cumulative Percent
Valid	tidak dilakukan	107	38.3513	38.3513	38.3513
	dilakukan	172	61.6487	61.6487	100
	Total	279	100	100
GulD2
		Frequency	Percent	Valid Percent	Cumulative Percent
Valid	tidak dilakukan	83	29.7491	29.7491	29.7491
	dilakukan	196	70.2509	70.2509	100
	Total	279	100	100
DarM2t
		Frequency	Percent	Valid Percent	Cumulative Percent
Valid	tidak dilakukan	279	100	100	100
BTA2t
		Frequency	Percent	Valid Percent	Cumulative Percent
Valid	tidak dilakukan	279	100	100	100
DarSif2ts
		Frequency	Percent	Valid Percent	Cumulative Percent
Valid	tidak dilakukan	279	100	100	100
SerHIV2ts
		Frequency	Percent	Valid Percent	Cumulative Percent
Valid	tidak dilakukan	187	67.0251	67.0251	67.0251
	dilakukan	92	32.9749	32.9749	100
	Total	279	100	100
USG2t
		Frequency	Percent	Valid Percent	Cumulative Percent
Valid	tidak dilakukan	279	100	100	100
Bid2
		Frequency	Percent	Valid Percent	Cumulative Percent
Valid	tidak dilakukan	47	16.8459	16.8459	16.8459
	dilakukan	232	83.1541	83.1541	100
	Total	279	100	100
dr.Um2
		Frequency	Percent	Valid Percent	Cumulative Percent
Valid	tidak dilakukan	47	16.8459	16.8459	16.8459
	dilakukan	232	83.1541	83.1541	100
	Total	279	100	100
drg2
		Frequency	Percent	Valid Percent	Cumulative Percent
Valid	tidak dilakukan	187	67.0251	67.0251	67.0251
	dilakukan	92	32.9749	32.9749	100
	Total	279	100	100
PetGiz2
		Frequency	Percent	Valid Percent	Cumulative Percent
Valid	tidak dilakukan	47	16.8459	16.8459	16.8459
	dilakukan	232	83.1541	83.1541	100
	Total	279	100	100
KU3
		Frequency	Percent	Valid Percent	Cumulative Percent
Valid	tidak dilakukan	133	47.6703	47.6703	47.6703
	dilakukan	146	52.3297	52.3297	100
	Total	279	100	100
Suhu3
		Frequency	Percent	Valid Percent	Cumulative Percent
Valid	tidak dilakukan	78	27.957	27.957	27.957
	dilakukan	201	72.043	72.043	100
	Total	279	100	100
TD3
		Frequency	Percent	Valid Percent	Cumulative Percent
Valid	tidak dilakukan	78	27.957	27.957	27.957
	dilakukan	201	72.043	72.043	100
	Total	279	100	100
BB3
		Frequency	Percent	Valid Percent	Cumulative Percent
Valid	tidak dilakukan	78	27.957	27.957	27.957
	dilakukan	201	72.043	72.043	100
	Total	279	100	100
LILA3t
		Frequency	Percent	Valid Percent	Cumulative Percent
Valid	tidak dilakukan	218	78.1362	78.1362	78.1362
	dilakukan	61	21.8638	21.8638	100
	Total	279	100	100
TFU3
		Frequency	Percent	Valid Percent	Cumulative Percent
Valid	tidak dilakukan	78	27.957	27.957	27.957
	dilakukan	201	72.043	72.043	100
	Total	279	100	100
PresJanin3
		Frequency	Percent	Valid Percent	Cumulative Percent
Valid	tidak dilakukan	78	27.957	27.957	27.957
	dilakukan	201	72.043	72.043	100
	Total	279	100	100
DJJ3
		Frequency	Percent	Valid Percent	Cumulative Percent
Valid	tidak dilakukan	78	27.957	27.957	27.957
	dilakukan	201	72.043	72.043	100
	Total	279	100	100
PHb3
		Frequency	Percent	Valid Percent	Cumulative Percent
Valid	tidak dilakukan	177	63.4409	63.4409	63.4409
	dilakukan	102	36.5591	36.5591	100
	Total	279	100	100
GolDa3t
		Frequency	Percent	Valid Percent	Cumulative Percent
Valid	tidak dilakukan	218	78.1362	78.1362	78.1362
	dilakukan	61	21.8638	21.8638	100
	Total	279	100	100
ProtU3
		Frequency	Percent	Valid Percent	Cumulative Percent
Valid	tidak dilakukan	136	48.7455	48.7455	48.7455
	dilakukan	143	51.2545	51.2545	100
	Total	279	100	100
GulD3
		Frequency	Percent	Valid Percent	Cumulative Percent
Valid	tidak dilakukan	102	36.5591	36.5591	36.5591
	dilakukan	177	63.4409	63.4409	100
	Total	279	100	100
DarM3t
		Frequency	Percent	Valid Percent	Cumulative Percent
Valid	tidak dilakukan	279	100	100	100
BTA3t
		Frequency	Percent	Valid Percent	Cumulative Percent
Valid	tidak dilakukan	279	100	100	100
DarSif3t
		Frequency	Percent	Valid Percent	Cumulative Percent
Valid	tidak dilakukan	279	100	100	100
SerHIV3t
		Frequency	Percent	Valid Percent	Cumulative Percent
Valid	tidak dilakukan	218	78.1362	78.1362	78.1362
	dilakukan	61	21.8638	21.8638	100
	Total	279	100	100
USG3t
		Frequency	Percent	Valid Percent	Cumulative Percent
Valid	tidak dilakukan	279	100	100	100
Bid3
		Frequency	Percent	Valid Percent	Cumulative Percent
Valid	tidak dilakukan	79	28.3154	28.3154	28.3154
	dilakukan	200	71.6846	71.6846	100
	Total	279	100	100
dr.Um3
		Frequency	Percent	Valid Percent	Cumulative Percent
Valid	tidak dilakukan	79	28.3154	28.3154	28.3154
	dilakukan	200	71.6846	71.6846	100
	Total	279	100	100
drg3
		Frequency	Percent	Valid Percent	Cumulative Percent
Valid	tidak dilakukan	205	73.4767	73.4767	73.4767
	dilakukan	74	26.5233	26.5233	100
	Total	279	100	100
PetGiz3
		Frequency	Percent	Valid Percent	Cumulative Percent
Valid	tidak dilakukan	79	28.3154	28.3154	28.3154
	dilakukan	200	71.6846	71.6846	100
	Total	279	100	100
KU4
		Frequency	Percent	Valid Percent	Cumulative Percent
Valid	tidak dilakukan	148	53.0466	53.0466	53.0466
	dilakukan	131	46.9534	46.9534	100
	Total	279	100	100
Suhu4
		Frequency	Percent	Valid Percent	Cumulative Percent
Valid	tidak dilakukan	117	41.9355	41.9355	41.9355
	dilakukan	162	58.0645	58.0645	100
	Total	279	100	100
TD4
		Frequency	Percent	Valid Percent	Cumulative Percent
Valid	tidak dilakukan	117	41.9355	41.9355	41.9355
	dilakukan	162	58.0645	58.0645	100
	Total	279	100	100
BB4
		Frequency	Percent	Valid Percent	Cumulative Percent
Valid	tidak dilakukan	117	41.9355	41.9355	41.9355
	dilakukan	162	58.0645	58.0645	100
	Total	279	100	100
LILA4t
		Frequency	Percent	Valid Percent	Cumulative Percent
Valid	tidak dilakukan	257	92.1147	92.1147	92.1147
	dilakukan	22	7.8853	7.8853	100
	Total	279	100	100
TFU4
		Frequency	Percent	Valid Percent	Cumulative Percent
Valid	tidak dilakukan	117	41.9355	41.9355	41.9355
	dilakukan	162	58.0645	58.0645	100
	Total	279	100	100
PresJanin4
		Frequency	Percent	Valid Percent	Cumulative Percent
Valid	tidak dilakukan	117	41.9355	41.9355	41.9355
	dilakukan	162	58.0645	58.0645	100
	Total	279	100	100
DJJ4
		Frequency	Percent	Valid Percent	Cumulative Percent
Valid	tidak dilakukan	117	41.9355	41.9355	41.9355
	dilakukan	162	58.0645	58.0645	100
	Total	279	100	100
PHb4t
		Frequency	Percent	Valid Percent	Cumulative Percent
Valid	tidak dilakukan	159	56.9892	56.9892	56.9892
	dilakukan	120	43.0108	43.0108	100
	Total	279	100	100
GolDarah4t
		Frequency	Percent	Valid Percent	Cumulative Percent
Valid	tidak dilakukan	176	63.0824	63.0824	63.0824
	dilakukan	103	36.9176	36.9176	100
	Total	279	100	100
ProtU4
		Frequency	Percent	Valid Percent	Cumulative Percent
Valid	tidak dilakukan	117	41.9355	41.9355	41.9355
	dilakukan	162	58.0645	58.0645	100
	Total	279	100	100
GulD4
		Frequency	Percent	Valid Percent	Cumulative Percent
Valid	tidak dilakukan	117	41.9355	41.9355	41.9355
	dilakukan	162	58.0645	58.0645	100
	Total	279	100	100
HEP4t
		Frequency	Percent	Valid Percent	Cumulative Percent
Valid	tidak dilakukan	277	99.2832	99.2832	99.2832
	dilakukan	2	0.716846	0.716846	100
	Total	279	100	100
HEP1
		Frequency	Percent	Valid Percent	Cumulative Percent
Valid	tidak dilakukan	76	27.2401	27.2401	27.2401
	dilakukan	203	72.7599	72.7599	100
	Total	279	100	100
HEP2t
		Frequency	Percent	Valid Percent	Cumulative Percent
Valid	tidak dilakukan	225	80.6452	80.6452	80.6452
	dilakukan	54	19.3548	19.3548	100
	Total	279	100	100
HEP3t
		Frequency	Percent	Valid Percent	Cumulative Percent
Valid	tidak dilakukan	259	92.8315	92.8315	92.8315
	dilakukan	20	7.16846	7.16846	100
	Total	279	100	100
DarM4t
		Frequency	Percent	Valid Percent	Cumulative Percent
Valid	tidak dilakukan	279	100	100	100
BTA4t
		Frequency	Percent	Valid Percent	Cumulative Percent
Valid	tidak dilakukan	279	100	100	100
DarSif4t
		Frequency	Percent	Valid Percent	Cumulative Percent
Valid	tidak dilakukan	279	100	100	100
SerHIV4t
		Frequency	Percent	Valid Percent	Cumulative Percent
Valid	tidak dilakukan	257	92.1147	92.1147	92.1147
	dilakukan	22	7.8853	7.8853	100
	Total	279	100	100
USG4t
		Frequency	Percent	Valid Percent	Cumulative Percent
Valid	tidak dilakukan	279	100	100	100
Bid4
		Frequency	Percent	Valid Percent	Cumulative Percent
Valid	tidak dilakukan	117	41.9355	41.9355	41.9355
	dilakukan	162	58.0645	58.0645	100
	Total	279	100	100
dr.Um4
		Frequency	Percent	Valid Percent	Cumulative Percent
Valid	tidak dilakukan	117	41.9355	41.9355	41.9355
	dilakukan	162	58.0645	58.0645	100
	Total	279	100	100
drg4
		Frequency	Percent	Valid Percent	Cumulative Percent
Valid	tidak dilakukan	257	92.1147	92.1147	92.1147
	dilakukan	22	7.8853	7.8853	100
	Total	279	100	100
PetGiz4
		Frequency	Percent	Valid Percent	Cumulative Percent
Valid	tidak dilakukan	117	41.9355	41.9355	41.9355
	dilakukan	162	58.0645	58.0645	100
	Total	279	100	100
Total_Pemeriksaan
		Frequency	Percent	Valid Percent	Cumulative Percent
Valid	14	1	0.358423	0.358423	0.358423
	15	24	8.60215	8.60215	8.96057
	18	51	18.2796	18.2796	27.2401
	32	17	6.09319	6.09319	33.3333
	35	19	6.81004	6.81004	40.1434
	43	27	9.67742	9.67742	49.8208
	44	4	1.43369	1.43369	51.2545
	45	24	8.60215	8.60215	59.8566
	46	4	1.43369	1.43369	61.2903
	47	1	0.358423	0.358423	61.6487
	49	13	4.6595	4.6595	66.3082
	50	28	10.0358	10.0358	76.3441
	51	14	5.01792	5.01792	81.362
	52	5	1.79211	1.79211	83.1541
	54	38	13.6201	13.6201	96.7742
	66	9	3.22581	3.22581	100
	Total	279	100	100
Pemeriksaan_Rutin
		Frequency	Percent	Valid Percent	Cumulative Percent
Valid	6,0	35	12.5448	12.5448	12.5448
	7,0	41	14.6953	14.6953	27.2401
	13,0	30	10.7527	10.7527	37.9928
	14,0	6	2.15054	2.15054	40.1434
	20,0	18	6.45161	6.45161	46.595
	22,0	27	9.67742	9.67742	56.2724
	23,0	4	1.43369	1.43369	57.7061
	24,0	26	9.319	9.319	67.0251
	25,0	45	16.129	16.129	83.1541
	27,0	47	16.8459	16.8459	100
	Total	279	100	100
Pemeriksaan_atas_Indikasi
		Frequency	Percent	Valid Percent	Cumulative Percent
Valid	4	76	27.2401	27.2401	27.2401
	6	58	20.7885	20.7885	48.0287
	7	38	13.6201	13.6201	61.6487
	9	42	15.0538	15.0538	76.7025
	10	56	20.0717	20.0717	96.7742
	13	9	3.22581	3.22581	100
	Total	279	100	100
PF_Visit1
		Frequency	Percent	Valid Percent	Cumulative Percent
Valid	0	76	27.2401	27.2401	27.2401
	4	56	20.0717	20.0717	47.3118
	5	147	52.6882	52.6882	100
	Total	279	100	100
PF_Visit1_kemkes
		Frequency	Percent	Valid Percent	Cumulative Percent
Valid	0	76	27.2401	27.2401	27.2401
	4	56	20.0717	20.0717	47.3118
	5	147	52.6882	52.6882	100
	Total	279	100	100
Lab_Visit1
		Frequency	Percent	Valid Percent	Cumulative Percent
Valid	0	76	27.2401	27.2401	27.2401
	5	102	36.5591	36.5591	63.7993
	6	101	36.2007	36.2007	100
	Total	279	100	100
Lab_Visit1_Smg
		Frequency	Percent	Valid Percent	Cumulative Percent
Valid	0	76	27.2401	27.2401	27.2401
	5	102	36.5591	36.5591	63.7993
	6	101	36.2007	36.2007	100
	Total	279	100	100
Multiprofesi1
		Frequency	Percent	Valid Percent	Cumulative Percent
Valid	0	76	27.2401	27.2401	27.2401
	3	140	50.1792	50.1792	77.4194
	4	63	22.5806	22.5806	100
	Total	279	100	100
0
		Frequency	Percent	Valid Percent	Cumulative Percent
Valid	0	47	16.8459	16.8459	16.8459
	6	36	12.9032	12.9032	29.7491
	7	104	37.276	37.276	67.0251
	8	92	32.9749	32.9749	100
	Total	279	100	100
Lab_Visit2
		Frequency	Percent	Valid Percent	Cumulative Percent
Valid	0	83	29.7491	29.7491	29.7491
	1	24	8.60215	8.60215	38.3513
	2	42	15.0538	15.0538	53.405
	3	38	13.6201	13.6201	67.0251
	5	38	13.6201	13.6201	80.6452
	6	54	19.3548	19.3548	100
	Total	279	100	100
Lab_Visit2_smg
		Frequency	Percent	Valid Percent	Cumulative Percent
Valid	0	83	29.7491	29.7491	29.7491
	1	24	8.60215	8.60215	38.3513
	2	42	15.0538	15.0538	53.405
	3	38	13.6201	13.6201	67.0251
	5	38	13.6201	13.6201	80.6452
	6	54	19.3548	19.3548	100
	Total	279	100	100
Multiprofesi2
		Frequency	Percent	Valid Percent	Cumulative Percent
Valid	0	47	16.8459	16.8459	16.8459
	3	140	50.1792	50.1792	67.0251
	4	92	32.9749	32.9749	100
	Total	279	100	100
PF_visit3
		Frequency	Percent	Valid Percent	Cumulative Percent
Valid	0	78	27.957	27.957	27.957
	6	55	19.7133	19.7133	47.6703
	7	85	30.4659	30.4659	78.1362
	8	61	21.8638	21.8638	100
	Total	279	100	100
PF_visit3_wajib
		Frequency	Percent	Valid Percent	Cumulative Percent
Valid	0	78	27.957	27.957	27.957
	6	55	19.7133	19.7133	47.6703
	7	146	52.3297	52.3297	100
	Total	279	100	100
Lab_Visit3
		Frequency	Percent	Valid Percent	Cumulative Percent
Valid	0	102	36.5591	36.5591	36.5591
	1	31	11.1111	11.1111	47.6703
	2	47	16.8459	16.8459	64.5161
	3	38	13.6201	13.6201	78.1362
	5	41	14.6953	14.6953	92.8315
	6	20	7.16846	7.16846	100
	Total	279	100	100
Lab_Visit3_wajib
		Frequency	Percent	Valid Percent	Cumulative Percent
Valid	0	102	36.5591	36.5591	36.5591
	1	31	11.1111	11.1111	47.6703
	2	47	16.8459	16.8459	64.5161
	3	38	13.6201	13.6201	78.1362
	5	41	14.6953	14.6953	92.8315
	6	20	7.16846	7.16846	100
	Total	279	100	100
Multiprofesi3
		Frequency	Percent	Valid Percent	Cumulative Percent
Valid	0	79	28.3154	28.3154	28.3154
	3	126	45.1613	45.1613	73.4767
	4	74	26.5233	26.5233	100
	Total	279	100	100
PF_Visit4
		Frequency	Percent	Valid Percent	Cumulative Percent
Valid	0	117	41.9355	41.9355	41.9355
	6	31	11.1111	11.1111	53.0466
	7	109	39.0681	39.0681	92.1147
	8	22	7.8853	7.8853	100
	Total	279	100	100
PF_Visit4_wajib
		Frequency	Percent	Valid Percent	Cumulative Percent
Valid	0	117	41.9355	41.9355	41.9355
	6	31	11.1111	11.1111	53.0466
	7	131	46.9534	46.9534	100
	Total	279	100	100
Lab_visit4
		Frequency	Percent	Valid Percent	Cumulative Percent
Valid	0	117	41.9355	41.9355	41.9355
	3	101	36.2007	36.2007	78.1362
	4	39	13.9785	13.9785	92.1147
	5	20	7.16846	7.16846	99.2832
	6	2	0.716846	0.716846	100
	Total	279	100	100
Lab_visit4_wajib
		Frequency	Percent	Valid Percent	Cumulative Percent
Valid	0	117	41.9355	41.9355	41.9355
	3	101	36.2007	36.2007	78.1362
	4	39	13.9785	13.9785	92.1147
	5	20	7.16846	7.16846	99.2832
	6	2	0.716846	0.716846	100
	Total	279	100	100
Multiprofesi4
		Frequency	Percent	Valid Percent	Cumulative Percent
Valid	0	117	41.9355	41.9355	41.9355
	3	140	50.1792	50.1792	92.1147
	4	22	7.8853	7.8853	100
	Total	279	100	100
Visit1
		Frequency	Percent	Valid Percent	Cumulative Percent
Valid	0	76	27.2401	27.2401	27.2401
	12	56	20.0717	20.0717	47.3118
	13	46	16.4875	16.4875	63.7993
	14	38	13.6201	13.6201	77.4194
	15	63	22.5806	22.5806	100
	Total	279	100	100
Visit2
		Frequency	Percent	Valid Percent	Cumulative Percent
Valid	0	47	16.8459	16.8459	16.8459
	9	36	12.9032	12.9032	29.7491
	10	104	37.276	37.276	67.0251
	11	92	32.9749	32.9749	100
	Total	279	100	100
Visit3
		Frequency	Percent	Valid Percent	Cumulative Percent
Valid	0	78	27.957	27.957	27.957
	8	1	0.358423	0.358423	28.3154
	9	55	19.7133	19.7133	48.0287
	10	30	10.7527	10.7527	58.7814
	11	55	19.7133	19.7133	78.4946
	12	60	21.5054	21.5054	100
	Total	279	100	100
Visit4
		Frequency	Percent	Valid Percent	Cumulative Percent
Valid	0	117	41.9355	41.9355	41.9355
	10	73	26.1649	26.1649	68.1004
	11	67	24.0143	24.0143	92.1147
	12	22	7.8853	7.8853	100
	Total	279	100	100
ANC_terpadu
		Frequency	Percent	Valid Percent	Cumulative Percent
Valid	7	1	0.358423	0.358423	0.358423
	11	49	17.5627	17.5627	17.9211
	12	2	0.716846	0.716846	18.638
	15	24	8.60215	8.60215	27.2401
	22	14	5.01792	5.01792	32.2581
	23	5	1.79211	1.79211	34.0502
	26	16	5.73477	5.73477	39.7849
	27	1	0.358423	0.358423	40.1434
	34	5	1.79211	1.79211	41.9355
	37	13	4.6595	4.6595	46.595
	40	27	9.67742	9.67742	56.2724
	41	4	1.43369	1.43369	57.7061
	42	29	10.3943	10.3943	68.1004
	43	28	10.0358	10.0358	78.1362
	44	14	5.01792	5.01792	83.1541
	45	38	13.6201	13.6201	96.7742
	49	9	3.22581	3.22581	100
	Total	279	100	100
COMPUTE PFVisit1sampai4=Keadaan_umum1 + Suhu1 + Tek_darah1 + BB1 + LILA1 + TFU1t + Panjang_janin1t
+ DJJ1t + KU2 + Suhu2 + TD2 + BB2 + LILA2t + TFU2 + Pres_janin2 + DJJ2 + KU3 + Suhu3 + TD3 + BB3 +
LILA3t + TFU3 + PresJanin3 + DJJ3 + KU4 + Suhu4 + TD4 + BB4 + LILA4t + TFU4 + PresJanin4 + DJJ4.
EXECUTE.
COMPUTE Multiprofesi1sampai4=Bid1 + dr.Um1 + drg1 + PetGiz1+ Bid2 + dr.Um2 + drg2 + PetGiz2+ Bid4 +
dr.Um4 + drg4 + PetGiz4+ Bid3 + dr.Um3 + drg3 + PetGiz3.
EXECUTE.
COMPUTE lab_1_4=PHb1 + Gol_darah1 + ProtU1t + Gula_darah1 + HEP1 + Malaria1t + BTA1t + Sifilis1ts +
SerHIV1ts + PHb2t + GolDa2t + ProtU2 + GulD2 + HEP2t + DarM2t + BTA2t + DarSif2ts + SerHIV2ts +PHb3
+ GolDa3t + ProtU3 + GulD3 + HEP3t + DarM3t + BTA3t + DarSif3t + SerHIV3t + PHb4t + GolDarah4t +
ProtU4 + GulD4 + HEP4t + DarM4t + BTA4t + DarSif4t + SerHIV4t .
EXECUTE.
FREQUENCIES VARIABLES=PFVisit1sampai4 Multiprofesi1sampai4 lab_1_4
/ORDER=ANALYSIS.
Frequencies
Notes
Output Created		13-OCT-2020 08:10:28
Comments
Input	Data	E:\PENELITIAN\project dengan mahasiswa\data SPSS\data ANC T 280lngkap.sav
	Active Dataset	DataSet1
	Filter	<none>
	Weight	<none>
	Split File	<none>
	N of Rows in Working Data File	279
Missing Value Handling	Definition of Missing	User-defined missing values are treated as missing.
	Cases Used	Statistics are based on all cases with valid data.
Syntax		FREQUENCIES VARIABLES=PFVisit1sampai4 Multiprofesi1sampai4 lab_1_4 /ORDER=ANALYSIS.
Resources	Processor Time	00:00:00,02
	Elapsed Time	00:00:00,02
Statistics
		PFVisit1sampai4	Multiprofesi1sampai4	lab_1_4
N	Valid	279	279	279
	Missing	0	0	0
Frequency Table
PFVisit1sampai4
		Frequency	Percent	Valid Percent	Cumulative Percent
Valid	5,00	24	8.60215	8.60215	8.60215
	8,00	52	18.638	18.638	27.2401
	13,00	17	6.09319	6.09319	33.3333
	16,00	19	6.81004	6.81004	40.1434
	21,00	13	4.6595	4.6595	44.8029
	22,00	27	9.67742	9.67742	54.4803
	23,00	4	1.43369	1.43369	55.914
	24,00	34	12.1864	12.1864	68.1004
	26,00	80	28.6738	28.6738	96.7742
	29,00	9	3.22581	3.22581	100
	Total	279	100	100
Multiprofesi1sampai4
		Frequency	Percent	Valid Percent	Cumulative Percent
Valid	,00	1	0.358423	0.358423	0.358423
	4,00	75	26.8817	26.8817	27.2401
	8,00	36	12.9032	12.9032	40.1434
	12,00	144	51.6129	51.6129	91.7563
	13,00	14	5.01792	5.01792	96.7742
	16,00	9	3.22581	3.22581	100
	Total	279	100	100
lab_1_4
		Frequency	Percent	Valid Percent	Cumulative Percent
Valid	6,00	76	27.2401	27.2401	27.2401
	9,00	55	19.7133	19.7133	46.9534
	10,00	4	1.43369	1.43369	48.3871
	11,00	37	13.2616	13.2616	61.6487
	12,00	42	15.0538	15.0538	76.7025
	16,00	56	20.0717	20.0717	96.7742
	21,00	9	3.22581	3.22581	100
	Total	279	100	100
DATASET ACTIVATE DataSet1.
SAVE OUTFILE='E:\PENELITIAN\project dengan mahasiswa\data SPSS\data ANC T 280lngkap.sav'
/COMPRESSED.
GET
FILE='E:\PENELITIAN\project dengan mahasiswa\Putri\data gabungan.sav'.
DATASET NAME DataSet1 WINDOW=FRONT.
GET
FILE='E:\PENELITIAN\project dengan mahasiswa\data SPSS\data ANC T 280lngkap.sav'.
DATASET NAME DataSet2 WINDOW=FRONT.
DATASET ACTIVATE DataSet2.
DATASET CLOSE DataSet1.
DATASET ACTIVATE DataSet2.
SAVE OUTFILE='E:\PENELITIAN\project dengan mahasiswa\data SPSS\data ANC T 280lngkap.sav'
/COMPRESSED.
COMPUTE PF_visit2_wajib=KU2 + Suhu2 + TD2 + BB2 + TFU2 + Pres_janin2 + DJJ2.
EXECUTE.
DATASET ACTIVATE DataSet2.
SAVE OUTFILE='E:\PENELITIAN\project dengan mahasiswa\data SPSS\data ANC T 280lngkap.sav'
/COMPRESSED.
DATASET ACTIVATE DataSet2.
SAVE OUTFILE='E:\PENELITIAN\project dengan mahasiswa\data SPSS\data ANC T 280lngkap.sav'
/COMPRESSED.
COMPUTE total_ANC_Wajib=PF_Visit1_wajib + Lab_Visit1_wajib + PF_visit2_wajib + Lab_Visit2_wajib +
PF_visit3_wajib + Lab_Visit3_wajib + PF_Visit4_wajib + Lab_visit4_wajib + Multiprofesi4 +
Multiprofesi3 + Multiprofesi2 + Multiprofesi1.
EXECUTE.
SORT CASES BY total_ANC_Wajib (D).
DATASET ACTIVATE DataSet2.
SAVE OUTFILE='E:\PENELITIAN\project dengan mahasiswa\data SPSS\data ANC T 280lngkap.sav'
/COMPRESSED.
CROSSTABS
/TABLES=PF_Visit4_wajib Lab_visit4_wajib Multiprofesi4 Multiprofesi3 Multiprofesi2 Multiprofesi1
PF_Visit1_wajib Lab_Visit1_wajib PF_visit2_wajib Lab_Visit2_wajib PF_visit3_wajib Lab_Visit3_wajib
BY total_ANC_Wajib
/FORMAT=AVALUE TABLES
/CELLS=COUNT COLUMN
/COUNT ROUND CELL.
Crosstabs
Notes
Output Created		22-OCT-2020 08:18:59
Comments
Input	Data	E:\PENELITIAN\project dengan mahasiswa\data SPSS\data ANC T 280lngkap.sav
	Active Dataset	DataSet2
	Filter	<none>
	Weight	<none>
	Split File	<none>
	N of Rows in Working Data File	279
Missing Value Handling	Definition of Missing	User-defined missing values are treated as missing.
	Cases Used	Statistics for each table are based on all the cases with valid data in the specified range(s) for all variables in each table.
Syntax		CROSSTABS /TABLES=PF_Visit4_wajib Lab_visit4_wajib Multiprofesi4 Multiprofesi3 Multiprofesi2 Multiprofesi1 PF_Visit1_wajib Lab_Visit1_wajib PF_visit2_wajib Lab_Visit2_wajib PF_visit3_wajib Lab_Visit3_wajib BY total_ANC_Wajib /FORMAT=AVALUE TABLES /CELLS=COUNT COLUMN /COUNT ROUND CELL.
Resources	Processor Time	00:00:00,06
	Elapsed Time	00:00:00,06
	Dimensions Requested	2
	Cells Available	524245
Case Processing Summary
	Cases
	Valid		Missing		Total
	N	Percent	N	Percent	N	Percent
PF_Visit4_wajib * total_ANC_Wajib	279	1	0	0	279	1
Lab_visit4_wajib * total_ANC_Wajib	279	1	0	0	279	1
Multiprofesi4 * total_ANC_Wajib	279	1	0	0	279	1
Multiprofesi3 * total_ANC_Wajib	279	1	0	0	279	1
Multiprofesi2 * total_ANC_Wajib	279	1	0	0	279	1
Multiprofesi1 * total_ANC_Wajib	279	1	0	0	279	1
PF_Visit1_wajib * total_ANC_Wajib	279	1	0	0	279	1
Lab_Visit1_wajib * total_ANC_Wajib	279	1	0	0	279	1
PF_visit2_wajib * total_ANC_Wajib	279	1	0	0	279	1
Lab_Visit2_wajib * total_ANC_Wajib	279	1	0	0	279	1
PF_visit3_wajib * total_ANC_Wajib	279	1	0	0	279	1
Lab_Visit3_wajib * total_ANC_Wajib	279	1	0	0	279	1
PF_Visit4_wajib * total_ANC_Wajib Crosstabulation
			total_ANC_Wajib															Total
			13,00	15,00	17,00	31,00	33,00	43,00	44,00	45,00	46,00	47,00	49,00	50,00	51,00	54,00	63,00
PF_Visit4_wajib	0	Count	1	24	49	16	14	0	0	0	0	13	0	0	0	0	0	117
		% within total_ANC_Wajib	1	1	0.960784	0.941176	0.736842	0	0	0	0	0.928571	0	0	0	0	0	0.419355
	6	Count	0	0	0	0	0	27	4	0	0	0	0	0	0	0	0	31
		% within total_ANC_Wajib	0	0	0	0	0	1	1	0	0	0	0	0	0	0	0	0.111111
	7	Count	0	0	2	1	5	0	0	24	4	1	5	28	14	38	9	131
		% within total_ANC_Wajib	0	0	0.0392157	0.0588235	0.263158	0	0	1	1	0.0714286	1	1	1	1	1	0.469534
Total		Count	1	24	51	17	19	27	4	24	4	14	5	28	14	38	9	279
		% within total_ANC_Wajib	1	1	1	1	1	1	1	1	1	1	1	1	1	1	1	1
Lab_visit4_wajib * total_ANC_Wajib Crosstabulation
			total_ANC_Wajib															Total
			13,00	15,00	17,00	31,00	33,00	43,00	44,00	45,00	46,00	47,00	49,00	50,00	51,00	54,00	63,00
Lab_visit4_wajib	0	Count	1	24	49	16	14	0	0	0	0	13	0	0	0	0	0	117
		% within total_ANC_Wajib	1	1	0.960784	0.941176	0.736842	0	0	0	0	0.928571	0	0	0	0	0	0.419355
	3	Count	0	0	0	0	0	27	4	24	4	0	0	28	14	0	0	101
		% within total_ANC_Wajib	0	0	0	0	0	1	1	1	1	0	0	1	1	0	0	0.362007
	4	Count	0	0	0	0	0	0	0	0	0	1	0	0	0	38	0	39
		% within total_ANC_Wajib	0	0	0	0	0	0	0	0	0	0.0714286	0	0	0	1	0	0.139785
	5	Count	0	0	0	1	5	0	0	0	0	0	5	0	0	0	9	20
		% within total_ANC_Wajib	0	0	0	0.0588235	0.263158	0	0	0	0	0	1	0	0	0	1	0.0716846
	6	Count	0	0	2	0	0	0	0	0	0	0	0	0	0	0	0	2
		% within total_ANC_Wajib	0	0	0.0392157	0	0	0	0	0	0	0	0	0	0	0	0	0.00716846
Total		Count	1	24	51	17	19	27	4	24	4	14	5	28	14	38	9	279
		% within total_ANC_Wajib	1	1	1	1	1	1	1	1	1	1	1	1	1	1	1	1
Multiprofesi4 * total_ANC_Wajib Crosstabulation
			total_ANC_Wajib															Total
			13,00	15,00	17,00	31,00	33,00	43,00	44,00	45,00	46,00	47,00	49,00	50,00	51,00	54,00	63,00
Multiprofesi4	0	Count	1	24	49	16	14	0	0	0	0	13	0	0	0	0	0	117
		% within total_ANC_Wajib	1	1	0.960784	0.941176	0.736842	0	0	0	0	0.928571	0	0	0	0	0	0.419355
	3	Count	0	0	0	0	0	27	4	24	4	1	0	28	14	38	0	140
		% within total_ANC_Wajib	0	0	0	0	0	1	1	1	1	0.0714286	0	1	1	1	0	0.501792
	4	Count	0	0	2	1	5	0	0	0	0	0	5	0	0	0	9	22
		% within total_ANC_Wajib	0	0	0.0392157	0.0588235	0.263158	0	0	0	0	0	1	0	0	0	1	0.078853
Total		Count	1	24	51	17	19	27	4	24	4	14	5	28	14	38	9	279
		% within total_ANC_Wajib	1	1	1	1	1	1	1	1	1	1	1	1	1	1	1	1
Multiprofesi3 * total_ANC_Wajib Crosstabulation
			total_ANC_Wajib															Total
			13,00	15,00	17,00	31,00	33,00	43,00	44,00	45,00	46,00	47,00	49,00	50,00	51,00	54,00	63,00
Multiprofesi3	0	Count	1	24	37	17	0	0	0	0	0	0	0	0	0	0	0	79
		% within total_ANC_Wajib	1	1	0.72549	1	0	0	0	0	0	0	0	0	0	0	0	0.283154
	3	Count	0	0	0	0	0	27	4	24	4	1	0	28	0	38	0	126
		% within total_ANC_Wajib	0	0	0	0	0	1	1	1	1	0.0714286	0	1	0	1	0	0.451613
	4	Count	0	0	14	0	19	0	0	0	0	13	5	0	14	0	9	74
		% within total_ANC_Wajib	0	0	0.27451	0	1	0	0	0	0	0.928571	1	0	1	0	1	0.265233
Total		Count	1	24	51	17	19	27	4	24	4	14	5	28	14	38	9	279
		% within total_ANC_Wajib	1	1	1	1	1	1	1	1	1	1	1	1	1	1	1	1
Multiprofesi2 * total_ANC_Wajib Crosstabulation
			total_ANC_Wajib															Total
			13,00	15,00	17,00	31,00	33,00	43,00	44,00	45,00	46,00	47,00	49,00	50,00	51,00	54,00	63,00
Multiprofesi2	0	Count	1	24	16	1	5	0	0	0	0	0	0	0	0	0	0	47
		% within total_ANC_Wajib	1	1	0.313725	0.0588235	0.263158	0	0	0	0	0	0	0	0	0	0	0.168459
	3	Count	0	0	0	0	0	27	4	24	4	1	0	28	14	38	0	140
		% within total_ANC_Wajib	0	0	0	0	0	1	1	1	1	0.0714286	0	1	1	1	0	0.501792
	4	Count	0	0	35	16	14	0	0	0	0	13	5	0	0	0	9	92
		% within total_ANC_Wajib	0	0	0.686275	0.941176	0.736842	0	0	0	0	0.928571	1	0	0	0	1	0.329749
Total		Count	1	24	51	17	19	27	4	24	4	14	5	28	14	38	9	279
		% within total_ANC_Wajib	1	1	1	1	1	1	1	1	1	1	1	1	1	1	1	1
Multiprofesi1 * total_ANC_Wajib Crosstabulation
			total_ANC_Wajib															Total
			13,00	15,00	17,00	31,00	33,00	43,00	44,00	45,00	46,00	47,00	49,00	50,00	51,00	54,00	63,00
Multiprofesi1	0	Count	1	0	51	0	19	0	0	0	0	0	5	0	0	0	0	76
		% within total_ANC_Wajib	1	0	1	0	1	0	0	0	0	0	1	0	0	0	0	0.272401
	3	Count	0	0	0	0	0	27	4	24	4	1	0	28	14	38	0	140
		% within total_ANC_Wajib	0	0	0	0	0	1	1	1	1	0.0714286	0	1	1	1	0	0.501792
	4	Count	0	24	0	17	0	0	0	0	0	13	0	0	0	0	9	63
		% within total_ANC_Wajib	0	1	0	1	0	0	0	0	0	0.928571	0	0	0	0	1	0.225806
Total		Count	1	24	51	17	19	27	4	24	4	14	5	28	14	38	9	279
		% within total_ANC_Wajib	1	1	1	1	1	1	1	1	1	1	1	1	1	1	1	1
PF_Visit1_wajib * total_ANC_Wajib Crosstabulation
			total_ANC_Wajib															Total
			13,00	15,00	17,00	31,00	33,00	43,00	44,00	45,00	46,00	47,00	49,00	50,00	51,00	54,00	63,00
PF_Visit1_wajib	0	Count	1	0	51	0	19	0	0	0	0	0	5	0	0	0	0	76
		% within total_ANC_Wajib	1	0	1	0	1	0	0	0	0	0	1	0	0	0	0	0.272401
	4	Count	0	0	0	0	0	27	0	24	4	1	0	0	0	0	0	56
		% within total_ANC_Wajib	0	0	0	0	0	1	0	1	1	0.0714286	0	0	0	0	0	0.200717
	5	Count	0	24	0	17	0	0	4	0	0	13	0	28	14	38	9	147
		% within total_ANC_Wajib	0	1	0	1	0	0	1	0	0	0.928571	0	1	1	1	1	0.526882
Total		Count	1	24	51	17	19	27	4	24	4	14	5	28	14	38	9	279
		% within total_ANC_Wajib	1	1	1	1	1	1	1	1	1	1	1	1	1	1	1	1
Lab_Visit1_wajib * total_ANC_Wajib Crosstabulation
			total_ANC_Wajib															Total
			13,00	15,00	17,00	31,00	33,00	43,00	44,00	45,00	46,00	47,00	49,00	50,00	51,00	54,00	63,00
Lab_Visit1_wajib	0	Count	1	0	51	0	19	0	0	0	0	0	5	0	0	0	0	76
		% within total_ANC_Wajib	1	0	1	0	1	0	0	0	0	0	1	0	0	0	0	0.272401
	5	Count	0	0	0	0	0	27	4	24	4	1	0	28	14	0	0	102
		% within total_ANC_Wajib	0	0	0	0	0	1	1	1	1	0.0714286	0	1	1	0	0	0.365591
	6	Count	0	24	0	17	0	0	0	0	0	13	0	0	0	38	9	101
		% within total_ANC_Wajib	0	1	0	1	0	0	0	0	0	0.928571	0	0	0	1	1	0.362007
Total		Count	1	24	51	17	19	27	4	24	4	14	5	28	14	38	9	279
		% within total_ANC_Wajib	1	1	1	1	1	1	1	1	1	1	1	1	1	1	1	1
PF_visit2_wajib * total_ANC_Wajib Crosstabulation
			total_ANC_Wajib															Total
			13,00	15,00	17,00	31,00	33,00	43,00	44,00	45,00	46,00	47,00	49,00	50,00	51,00	54,00	63,00
PF_visit2_wajib	,00	Count	1	24	16	1	5	0	0	0	0	0	0	0	0	0	0	47
		% within total_ANC_Wajib	1	1	0.313725	0.0588235	0.263158	0	0	0	0	0	0	0	0	0	0	0.168459
	6,00	Count	0	0	0	0	0	27	4	0	4	1	0	0	0	0	0	36
		% within total_ANC_Wajib	0	0	0	0	0	1	1	0	1	0.0714286	0	0	0	0	0	0.129032
	7,00	Count	0	0	35	16	14	0	0	24	0	13	5	28	14	38	9	196
		% within total_ANC_Wajib	0	0	0.686275	0.941176	0.736842	0	0	1	0	0.928571	1	1	1	1	1	0.702509
Total		Count	1	24	51	17	19	27	4	24	4	14	5	28	14	38	9	279
		% within total_ANC_Wajib	1	1	1	1	1	1	1	1	1	1	1	1	1	1	1	1
Lab_Visit2_wajib * total_ANC_Wajib Crosstabulation
			total_ANC_Wajib															Total
			13,00	15,00	17,00	31,00	33,00	43,00	44,00	45,00	46,00	47,00	49,00	50,00	51,00	54,00	63,00
Lab_Visit2_wajib	0	Count	1	24	16	1	5	27	4	0	4	1	0	0	0	0	0	83
		% within total_ANC_Wajib	1	1	0.313725	0.0588235	0.263158	1	1	0	1	0.0714286	0	0	0	0	0	0.297491
	1	Count	0	0	0	0	0	0	0	24	0	0	0	0	0	0	0	24
		% within total_ANC_Wajib	0	0	0	0	0	0	0	1	0	0	0	0	0	0	0	0.0860215
	2	Count	0	0	0	0	0	0	0	0	0	0	0	28	14	0	0	42
		% within total_ANC_Wajib	0	0	0	0	0	0	0	0	0	0	0	1	1	0	0	0.150538
	3	Count	0	0	0	0	0	0	0	0	0	0	0	0	0	38	0	38
		% within total_ANC_Wajib	0	0	0	0	0	0	0	0	0	0	0	0	0	1	0	0.136201
	5	Count	0	0	0	16	0	0	0	0	0	13	0	0	0	0	9	38
		% within total_ANC_Wajib	0	0	0	0.941176	0	0	0	0	0	0.928571	0	0	0	0	1	0.136201
	6	Count	0	0	35	0	14	0	0	0	0	0	5	0	0	0	0	54
		% within total_ANC_Wajib	0	0	0.686275	0	0.736842	0	0	0	0	0	1	0	0	0	0	0.193548
Total		Count	1	24	51	17	19	27	4	24	4	14	5	28	14	38	9	279
		% within total_ANC_Wajib	1	1	1	1	1	1	1	1	1	1	1	1	1	1	1	1
PF_visit3_wajib * total_ANC_Wajib Crosstabulation
			total_ANC_Wajib															Total
			13,00	15,00	17,00	31,00	33,00	43,00	44,00	45,00	46,00	47,00	49,00	50,00	51,00	54,00	63,00
PF_visit3_wajib	0	Count	0	24	37	17	0	0	0	0	0	0	0	0	0	0	0	78
		% within total_ANC_Wajib	0	1	0.72549	1	0	0	0	0	0	0	0	0	0	0	0	0.27957
	6	Count	0	0	0	0	0	27	4	24	0	0	0	0	0	0	0	55
		% within total_ANC_Wajib	0	0	0	0	0	1	1	1	0	0	0	0	0	0	0	0.197133
	7	Count	1	0	14	0	19	0	0	0	4	14	5	28	14	38	9	146
		% within total_ANC_Wajib	1	0	0.27451	0	1	0	0	0	1	1	1	1	1	1	1	0.523297
Total		Count	1	24	51	17	19	27	4	24	4	14	5	28	14	38	9	279
		% within total_ANC_Wajib	1	1	1	1	1	1	1	1	1	1	1	1	1	1	1	1
Lab_Visit3_wajib * total_ANC_Wajib Crosstabulation
			total_ANC_Wajib															Total
			13,00	15,00	17,00	31,00	33,00	43,00	44,00	45,00	46,00	47,00	49,00	50,00	51,00	54,00	63,00
Lab_Visit3_wajib	0	Count	0	24	37	17	0	0	0	24	0	0	0	0	0	0	0	102
		% within total_ANC_Wajib	0	1	0.72549	1	0	0	0	1	0	0	0	0	0	0	0	0.365591
	1	Count	0	0	0	0	0	27	4	0	0	0	0	0	0	0	0	31
		% within total_ANC_Wajib	0	0	0	0	0	1	1	0	0	0	0	0	0	0	0	0.111111
	2	Count	0	0	0	0	0	0	0	0	4	1	0	28	14	0	0	47
		% within total_ANC_Wajib	0	0	0	0	0	0	0	0	1	0.0714286	0	1	1	0	0	0.168459
	3	Count	0	0	0	0	0	0	0	0	0	0	0	0	0	38	0	38
		% within total_ANC_Wajib	0	0	0	0	0	0	0	0	0	0	0	0	0	1	0	0.136201
	5	Count	0	0	0	0	14	0	0	0	0	13	5	0	0	0	9	41
		% within total_ANC_Wajib	0	0	0	0	0.736842	0	0	0	0	0.928571	1	0	0	0	1	0.146953
	6	Count	1	0	14	0	5	0	0	0	0	0	0	0	0	0	0	20
		% within total_ANC_Wajib	1	0	0.27451	0	0.263158	0	0	0	0	0	0	0	0	0	0	0.0716846
Total		Count	1	24	51	17	19	27	4	24	4	14	5	28	14	38	9	279
		% within total_ANC_Wajib	1	1	1	1	1	1	1	1	1	1	1	1	1	1	1	1
SORT CASES BY Visit1 (A).
SORT CASES BY ANC_terpadu (A).
SORT CASES BY ANC_terpadu (D).
DATASET ACTIVATE DataSet2.
SAVE OUTFILE='E:\PENELITIAN\project dengan mahasiswa\data SPSS\data ANC T 280lngkap.sav'
/COMPRESSED.
DATASET ACTIVATE DataSet2.
SAVE OUTFILE='E:\PENELITIAN\project dengan mahasiswa\data SPSS\data ANC T 280lngkap.sav'
/COMPRESSED.
SORT CASES BY Visit1 (A).
RECODE Visit1 Visit2 Visit3 Visit4 (0=0) (ELSE=1) INTO Visit1Nom Visit2Nom Visit3Nom Visit4Nom.
EXECUTE.
COMPUTE Jumlah_visit=Visit1Nom + Visit2Nom + Visit3Nom + Visit4Nom.
EXECUTE.
SORT CASES BY Jumlah_visit (D).
DATASET ACTIVATE DataSet2.
SAVE OUTFILE='E:\PENELITIAN\project dengan mahasiswa\data SPSS\data ANC T 280lngkap.sav'
/COMPRESSED.
SORT CASES BY Jumlah_visit (A).
SORT CASES BY Jumlah_visit (A).
RECODE Jumlah_visit (0=0) (ELSE=1) INTO K4_ANC.
EXECUTE.
CROSSTABS
/TABLES=Visit1Nom Visit2Nom Visit3Nom Visit4Nom BY K4_ANC
/FORMAT=AVALUE TABLES
/CELLS=COUNT
/COUNT ROUND CELL.
RECODE Jumlah_visit (4 thru Highest=1) (ELSE=0) INTO K4_ANC.
EXECUTE.
CROSSTABS
/TABLES=Visit1Nom Visit2Nom Visit3Nom Visit4Nom BY K4_ANC
/FORMAT=AVALUE TABLES
/CELLS=COUNT
/COUNT ROUND CELL.
Crosstabs
Notes
Output Created		22-OCT-2020 13:02:39
Comments
Input	Data	E:\PENELITIAN\project dengan mahasiswa\data SPSS\data ANC T 280lngkap.sav
	Active Dataset	DataSet2
	Filter	<none>
	Weight	<none>
	Split File	<none>
	N of Rows in Working Data File	279
Missing Value Handling	Definition of Missing	User-defined missing values are treated as missing.
	Cases Used	Statistics for each table are based on all the cases with valid data in the specified range(s) for all variables in each table.
Syntax		CROSSTABS /TABLES=Visit1Nom Visit2Nom Visit3Nom Visit4Nom BY K4_ANC /FORMAT=AVALUE TABLES /CELLS=COUNT /COUNT ROUND CELL.
Resources	Processor Time	00:00:00,03
	Elapsed Time	00:00:00,03
	Dimensions Requested	2
	Cells Available	524245
Case Processing Summary
	Cases
	Valid		Missing		Total
	N	Percent	N	Percent	N	Percent
Visit1Nom * K4_ANC	279	1	0	0	279	1
Visit2Nom * K4_ANC	279	1	0	0	279	1
Visit3Nom * K4_ANC	279	1	0	0	279	1
Visit4Nom * K4_ANC	279	1	0	0	279	1
Visit1Nom * K4_ANC Crosstabulation
Count
		K4_ANC		Total
		,00	1,00
Visit1Nom	,00	76	0	76
	1,00	54	149	203
Total		130	149	279
Visit2Nom * K4_ANC Crosstabulation
Count
		K4_ANC		Total
		,00	1,00
Visit2Nom	,00	47	0	47
	1,00	83	149	232
Total		130	149	279
Visit3Nom * K4_ANC Crosstabulation
Count
		K4_ANC		Total
		,00	1,00
Visit3Nom	,00	78	0	78
	1,00	52	149	201
Total		130	149	279
Visit4Nom * K4_ANC Crosstabulation
Count
		K4_ANC		Total
		,00	1,00
Visit4Nom	,00	117	0	117
	1,00	13	149	162
Total		130	149	279
RECODE total_ANC_Wajib (Lowest thru 50=0) (51 thru Highest=1) INTO nom_ANCT.
EXECUTE.
GET
FILE='E:\Data Bu Jo\File Bu jo.sav'.
DATASET NAME DataSet3 WINDOW=FRONT.
CROSSTABS
/TABLES=Total_Pemeriksaan PF_Visit1_wajib Lab_Visit1_wajib PF_visit2_wajib Lab_Visit2_wajib
PF_visit3_wajib Lab_Visit3_wajib PF_Visit4_wajib Lab_visit4_wajib BY nom_ANCT
/FORMAT=AVALUE TABLES
/CELLS=COUNT
/COUNT ROUND CELL.
CROSSTABS
/TABLES=Total_Pemeriksaan PF_Visit1_wajib Lab_Visit1_wajib PF_visit2_wajib Lab_Visit2_wajib
PF_visit3_wajib Lab_Visit3_wajib PF_Visit4_wajib Lab_visit4_wajib BY nom_ANCT
/FORMAT=AVALUE TABLES
/CELLS=COUNT COLUMN
/COUNT ROUND CELL.
Crosstabs
Notes
Output Created		22-OCT-2020 20:50:25
Comments
Input	Data	E:\PENELITIAN\project dengan mahasiswa\data SPSS\data ANC T 280lngkap.sav
	Active Dataset	DataSet2
	Filter	<none>
	Weight	<none>
	Split File	<none>
	N of Rows in Working Data File	279
Missing Value Handling	Definition of Missing	User-defined missing values are treated as missing.
	Cases Used	Statistics for each table are based on all the cases with valid data in the specified range(s) for all variables in each table.
Syntax		CROSSTABS /TABLES=Total_Pemeriksaan PF_Visit1_wajib Lab_Visit1_wajib PF_visit2_wajib Lab_Visit2_wajib PF_visit3_wajib Lab_Visit3_wajib PF_Visit4_wajib Lab_visit4_wajib BY nom_ANCT /FORMAT=AVALUE TABLES /CELLS=COUNT COLUMN /COUNT ROUND CELL.
Resources	Processor Time	00:00:00,02
	Elapsed Time	00:00:00,03
	Dimensions Requested	2
	Cells Available	524245
Case Processing Summary
	Cases
	Valid		Missing		Total
	N	Percent	N	Percent	N	Percent
Total_Pemeriksaan * nom_ANCT	279	1	0	0	279	1
PF_Visit1_wajib * nom_ANCT	279	1	0	0	279	1
Lab_Visit1_wajib * nom_ANCT	279	1	0	0	279	1
PF_visit2_wajib * nom_ANCT	279	1	0	0	279	1
Lab_Visit2_wajib * nom_ANCT	279	1	0	0	279	1
PF_visit3_wajib * nom_ANCT	279	1	0	0	279	1
Lab_Visit3_wajib * nom_ANCT	279	1	0	0	279	1
PF_Visit4_wajib * nom_ANCT	279	1	0	0	279	1
Lab_visit4_wajib * nom_ANCT	279	1	0	0	279	1
Total_Pemeriksaan * nom_ANCT Crosstabulation
			nom_ANCT		Total
			Tidak ANC terpadu	ANC terpadu
Total_Pemeriksaan	14	Count	1	0	1
		% within nom_ANCT	0.00458716	0	0.00358423
	15	Count	24	0	24
		% within nom_ANCT	0.110092	0	0.0860215
	18	Count	51	0	51
		% within nom_ANCT	0.233945	0	0.182796
	32	Count	17	0	17
		% within nom_ANCT	0.0779817	0	0.0609319
	35	Count	19	0	19
		% within nom_ANCT	0.087156	0	0.0681004
	43	Count	27	0	27
		% within nom_ANCT	0.123853	0	0.0967742
	44	Count	4	0	4
		% within nom_ANCT	0.0183486	0	0.0143369
	45	Count	24	0	24
		% within nom_ANCT	0.110092	0	0.0860215
	46	Count	4	0	4
		% within nom_ANCT	0.0183486	0	0.0143369
	47	Count	1	0	1
		% within nom_ANCT	0.00458716	0	0.00358423
	49	Count	13	0	13
		% within nom_ANCT	0.059633	0	0.046595
	50	Count	28	0	28
		% within nom_ANCT	0.12844	0	0.100358
	51	Count	0	14	14
		% within nom_ANCT	0	0.229508	0.0501792
	52	Count	5	0	5
		% within nom_ANCT	0.0229358	0	0.0179211
	54	Count	0	38	38
		% within nom_ANCT	0	0.622951	0.136201
	66	Count	0	9	9
		% within nom_ANCT	0	0.147541	0.0322581
Total		Count	218	61	279
		% within nom_ANCT	1	1	1
PF_Visit1_wajib * nom_ANCT Crosstabulation
			nom_ANCT		Total
			Tidak ANC terpadu	ANC terpadu
PF_Visit1_wajib	0	Count	76	0	76
		% within nom_ANCT	0.348624	0	0.272401
	4	Count	56	0	56
		% within nom_ANCT	0.256881	0	0.200717
	5	Count	86	61	147
		% within nom_ANCT	0.394495	1	0.526882
Total		Count	218	61	279
		% within nom_ANCT	1	1	1
Lab_Visit1_wajib * nom_ANCT Crosstabulation
			nom_ANCT		Total
			Tidak ANC terpadu	ANC terpadu
Lab_Visit1_wajib	0	Count	76	0	76
		% within nom_ANCT	0.348624	0	0.272401
	5	Count	88	14	102
		% within nom_ANCT	0.40367	0.229508	0.365591
	6	Count	54	47	101
		% within nom_ANCT	0.247706	0.770492	0.362007
Total		Count	218	61	279
		% within nom_ANCT	1	1	1
PF_visit2_wajib * nom_ANCT Crosstabulation
			nom_ANCT		Total
			Tidak ANC terpadu	ANC terpadu
PF_visit2_wajib	,00	Count	47	0	47
		% within nom_ANCT	0.215596	0	0.168459
	6,00	Count	36	0	36
		% within nom_ANCT	0.165138	0	0.129032
	7,00	Count	135	61	196
		% within nom_ANCT	0.619266	1	0.702509
Total		Count	218	61	279
		% within nom_ANCT	1	1	1
Lab_Visit2_wajib * nom_ANCT Crosstabulation
			nom_ANCT		Total
			Tidak ANC terpadu	ANC terpadu
Lab_Visit2_wajib	0	Count	83	0	83
		% within nom_ANCT	0.380734	0	0.297491
	1	Count	24	0	24
		% within nom_ANCT	0.110092	0	0.0860215
	2	Count	28	14	42
		% within nom_ANCT	0.12844	0.229508	0.150538
	3	Count	0	38	38
		% within nom_ANCT	0	0.622951	0.136201
	5	Count	29	9	38
		% within nom_ANCT	0.133028	0.147541	0.136201
	6	Count	54	0	54
		% within nom_ANCT	0.247706	0	0.193548
Total		Count	218	61	279
		% within nom_ANCT	1	1	1
PF_visit3_wajib * nom_ANCT Crosstabulation
			nom_ANCT		Total
			Tidak ANC terpadu	ANC terpadu
PF_visit3_wajib	0	Count	78	0	78
		% within nom_ANCT	0.357798	0	0.27957
	6	Count	55	0	55
		% within nom_ANCT	0.252294	0	0.197133
	7	Count	85	61	146
		% within nom_ANCT	0.389908	1	0.523297
Total		Count	218	61	279
		% within nom_ANCT	1	1	1
Lab_Visit3_wajib * nom_ANCT Crosstabulation
			nom_ANCT		Total
			Tidak ANC terpadu	ANC terpadu
Lab_Visit3_wajib	0	Count	102	0	102
		% within nom_ANCT	0.46789	0	0.365591
	1	Count	31	0	31
		% within nom_ANCT	0.142202	0	0.111111
	2	Count	33	14	47
		% within nom_ANCT	0.151376	0.229508	0.168459
	3	Count	0	38	38
		% within nom_ANCT	0	0.622951	0.136201
	5	Count	32	9	41
		% within nom_ANCT	0.146789	0.147541	0.146953
	6	Count	20	0	20
		% within nom_ANCT	0.0917431	0	0.0716846
Total		Count	218	61	279
		% within nom_ANCT	1	1	1
PF_Visit4_wajib * nom_ANCT Crosstabulation
			nom_ANCT		Total
			Tidak ANC terpadu	ANC terpadu
PF_Visit4_wajib	0	Count	117	0	117
		% within nom_ANCT	0.536697	0	0.419355
	6	Count	31	0	31
		% within nom_ANCT	0.142202	0	0.111111
	7	Count	70	61	131
		% within nom_ANCT	0.321101	1	0.469534
Total		Count	218	61	279
		% within nom_ANCT	1	1	1
Lab_visit4_wajib * nom_ANCT Crosstabulation
			nom_ANCT		Total
			Tidak ANC terpadu	ANC terpadu
Lab_visit4_wajib	0	Count	117	0	117
		% within nom_ANCT	0.536697	0	0.419355
	3	Count	87	14	101
		% within nom_ANCT	0.399083	0.229508	0.362007
	4	Count	1	38	39
		% within nom_ANCT	0.00458716	0.622951	0.139785
	5	Count	11	9	20
		% within nom_ANCT	0.0504587	0.147541	0.0716846
	6	Count	2	0	2
		% within nom_ANCT	0.00917431	0	0.00716846
Total		Count	218	61	279
		% within nom_ANCT	1	1	1
SORT CASES BY Multiprofesi4 (D).
SORT CASES BY Multiprofesi3 (A).
SORT CASES BY Multiprofesi3 (D).
DATASET ACTIVATE DataSet2.
SAVE OUTFILE='E:\PENELITIAN\project dengan mahasiswa\data SPSS\data ANC T 280lngkap.sav'
/COMPRESSED.
RECODE Multiprofesi1 Multiprofesi2 Multiprofesi3 Multiprofesi4 Lab_Visit3 (3 thru Highest=1)
(ELSE=0) INTO Multiprofesi_Nom1 Multiprofesi_Nom2 Multiprofesi_Nom3 Multiprofesi_Nom4
Lab_Visit3_Nom.
EXECUTE.
RECODE PF_Visit1_wajib (5 thru Highest=1) (ELSE=0) INTO PF_Visit1_Wajib_Nom.
EXECUTE.
RECODE PF_visit2_wajib PF_Visit4_wajib PF_visit3_wajib (7 thru Highest=1) (ELSE=0) INTO
PF_Visit2_nom PF_Visit4_nom PF_Visit3_nom.
EXECUTE.
DATASET ACTIVATE DataSet2.
SAVE OUTFILE='E:\PENELITIAN\project dengan mahasiswa\data SPSS\data ANC T 280lngkap.sav'
/COMPRESSED.
RECODE Lab_Visit1_wajib (6 thru Highest=1) (ELSE=0) INTO Lab_Visit1_Wajib_Nom.
EXECUTE.
RECODE Lab_Visit2_wajib Lab_visit4_wajib (2 thru Highest=1) (ELSE=0) INTO Lab_Visit2_nom
Lab_Visit4_nom.
EXECUTE.
DATASET ACTIVATE DataSet2.
SAVE OUTFILE='E:\PENELITIAN\project dengan mahasiswa\data SPSS\data ANC T 280lngkap.sav'
/COMPRESSED.
SAVE OUTFILE='E:\DISERTASI S3 UGM YULI\makalah dan artikel s3\manuskrip\publikasi 3\data ANC T '+
'280lngkap.sav'
/COMPRESSED.
SAVE OUTFILE='E:\DISERTASI S3 UGM YULI\makalah dan artikel s3\manuskrip\publikasi 3\data ANC T '+
'K4lngkap.sav'
/COMPRESSED.
SORT CASES BY Jumlah_visit (A).
DATASET ACTIVATE DataSet2.
SAVE OUTFILE='E:\DISERTASI S3 UGM YULI\makalah dan artikel s3\manuskrip\publikasi 3\data ANC T '+
'K4lngkap.sav'
/COMPRESSED.
SUMMARIZE
/TABLES=Visit1Nom Visit2Nom Visit3Nom Visit4Nom BY K4_ANC
/FORMAT=VALIDLIST NOCASENUM TOTAL
/TITLE='Case Summaries'
/MISSING=VARIABLE
/CELLS=COUNT.
GET
FILE='E:\DISERTASI S3 UGM YULI\makalah dan artikel s3\manuskrip\publikasi 3\data ANC T 280lngkap.sav'.
DATASET NAME DataSet8 WINDOW=FRONT.
DATASET ACTIVATE DataSet2.
DATASET CLOSE DataSet8.
CROSSTABS
/TABLES=nom_ANCT Multiprofesi_Nom1 Multiprofesi_Nom2 Multiprofesi_Nom3 Multiprofesi_Nom4
Lab_Visit3_Nom PF_Visit1_Wajib_Nom PF_Visit2_nom PF_Visit4_nom PF_Visit3_nom Lab_Visit1_Wajib_Nom
Lab_Visit2_nom Lab_Visit4_nom BY Puskesmas
/FORMAT=AVALUE TABLES
/STATISTICS=CHISQ CC CORR RISK
/CELLS=COUNT COLUMN
/COUNT ROUND CELL.
Crosstabs
Notes
Output Created		22-OCT-2020 21:30:31
Comments
Input	Data	E:\DISERTASI S3 UGM YULI\makalah dan artikel s3\manuskrip\publikasi 3\data ANC T K4lngkap.sav
	Active Dataset	DataSet2
	Filter	<none>
	Weight	<none>
	Split File	<none>
	N of Rows in Working Data File	149
Missing Value Handling	Definition of Missing	User-defined missing values are treated as missing.
	Cases Used	Statistics for each table are based on all the cases with valid data in the specified range(s) for all variables in each table.
Syntax		CROSSTABS /TABLES=nom_ANCT Multiprofesi_Nom1 Multiprofesi_Nom2 Multiprofesi_Nom3 Multiprofesi_Nom4 Lab_Visit3_Nom PF_Visit1_Wajib_Nom PF_Visit2_nom PF_Visit4_nom PF_Visit3_nom Lab_Visit1_Wajib_Nom Lab_Visit2_nom Lab_Visit4_nom BY Puskesmas /FORMAT=AVALUE TABLES /STATISTICS=CHISQ CC CORR RISK /CELLS=COUNT COLUMN /COUNT ROUND CELL.
Resources	Processor Time	00:00:00,06
	Elapsed Time	00:00:00,06
	Dimensions Requested	2
	Cells Available	524245
Case Processing Summary
	Cases
	Valid		Missing		Total
	N	Percent	N	Percent	N	Percent
nom_ANCT * Status Puskesmas	149	1	0	0	149	1
Multiprofesi_Nom1 * Status Puskesmas	149	1	0	0	149	1
Multiprofesi_Nom2 * Status Puskesmas	149	1	0	0	149	1
Multiprofesi_Nom3 * Status Puskesmas	149	1	0	0	149	1
Multiprofesi_Nom4 * Status Puskesmas	149	1	0	0	149	1
Lab_Visit3_Nom * Status Puskesmas	149	1	0	0	149	1
PF_Visit1_Wajib_Nom * Status Puskesmas	149	1	0	0	149	1
PF_Visit2_nom * Status Puskesmas	149	1	0	0	149	1
PF_Visit4_nom * Status Puskesmas	149	1	0	0	149	1
PF_Visit3_nom * Status Puskesmas	149	1	0	0	149	1
Lab_Visit1_Wajib_Nom * Status Puskesmas	149	1	0	0	149	1
Lab_Visit2_nom * Status Puskesmas	149	1	0	0	149	1
Lab_Visit4_nom * Status Puskesmas	149	1	0	0	149	1
nom_ANCT * Status Puskesmas
Crosstab
			Status Puskesmas		Total
			Non Poned	Poned
nom_ANCT	Tidak ANC terpadu	Count	47	41	88
		% within Status Puskesmas	0.618421	0.561644	0.590604
	ANC terpadu	Count	29	32	61
		% within Status Puskesmas	0.381579	0.438356	0.409396
Total		Count	76	73	149
		% within Status Puskesmas	1	1	1
Chi-Square Tests
	Value	df	Asymptotic Significance (2-sided)	Exact Sig. (2-sided)	Exact Sig. (1-sided)
Pearson Chi-Square	,496a	1	0.481073
Continuity Correctionb	0.289379	1	0.590619
Likelihood Ratio	0.496602	1	0.480997
Fisher's Exact Test				0.508691	0.295349
Linear-by-Linear Association	0.493099	1	0.482548
N of Valid Cases	149
a. 0 cells (0,0%) have expected count less than 5. The minimum expected count is 29,89.
b. Computed only for a 2x2 table
Symmetric Measures
		Value	Asymptotic Standardized Errora	Approximate Tb	Approximate Significance
Nominal by Nominal	Contingency Coefficient	0.0576254			0.481073
Interval by Interval	Pearson's R	0.0577213	0.0818077	0.701002	,484c
Ordinal by Ordinal	Spearman Correlation	0.0577213	0.0818077	0.701002	,484c
N of Valid Cases		149
a. Not assuming the null hypothesis.
b. Using the asymptotic standard error assuming the null hypothesis.
c. Based on normal approximation.
Risk Estimate
	Value	95% Confidence Interval
		Lower	Upper
Odds Ratio for nom_ANCT (Tidak ANC terpadu / ANC terpadu)	1.26493	0.657603	2.43314
For cohort Status Puskesmas = Non Poned	1.12343	0.809297	1.5595
For cohort Status Puskesmas = Poned	0.888139	0.640244	1.23202
N of Valid Cases	149
Multiprofesi_Nom1 * Status Puskesmas
Crosstab
			Status Puskesmas		Total
			Non Poned	Poned
Multiprofesi_Nom1	Lengkap	Count	76	73	149
		% within Status Puskesmas	1	1	1
Total		Count	76	73	149
		% within Status Puskesmas	1	1	1
Chi-Square Tests
	Value
Pearson Chi-Square	.a
N of Valid Cases	149
a. No statistics are computed because Multiprofesi_Nom1 is a constant.
Symmetric Measures
		Value
Nominal by Nominal	Contingency Coefficient	.a
N of Valid Cases		149
a. No statistics are computed because Multiprofesi_Nom1 is a constant.
Risk Estimate
	Value
Odds Ratio for Multiprofesi_Nom1 (Lengkap / .)	.a
a. No statistics are computed because Multiprofesi_Nom1 is a constant.
Multiprofesi_Nom2 * Status Puskesmas
Crosstab
			Status Puskesmas		Total
			Non Poned	Poned
Multiprofesi_Nom2	Lengkap	Count	76	73	149
		% within Status Puskesmas	1	1	1
Total		Count	76	73	149
		% within Status Puskesmas	1	1	1
Chi-Square Tests
	Value
Pearson Chi-Square	.a
N of Valid Cases	149
a. No statistics are computed because Multiprofesi_Nom2 is a constant.
Symmetric Measures
		Value
Nominal by Nominal	Contingency Coefficient	.a
N of Valid Cases		149
a. No statistics are computed because Multiprofesi_Nom2 is a constant.
Risk Estimate
	Value
Odds Ratio for Multiprofesi_Nom2 (Lengkap / .)	.a
a. No statistics are computed because Multiprofesi_Nom2 is a constant.
Multiprofesi_Nom3 * Status Puskesmas
Crosstab
			Status Puskesmas		Total
			Non Poned	Poned
Multiprofesi_Nom3	Lengkap	Count	76	73	149
		% within Status Puskesmas	1	1	1
Total		Count	76	73	149
		% within Status Puskesmas	1	1	1
Chi-Square Tests
	Value
Pearson Chi-Square	.a
N of Valid Cases	149
a. No statistics are computed because Multiprofesi_Nom3 is a constant.
Symmetric Measures
		Value
Nominal by Nominal	Contingency Coefficient	.a
N of Valid Cases		149
a. No statistics are computed because Multiprofesi_Nom3 is a constant.
Risk Estimate
	Value
Odds Ratio for Multiprofesi_Nom3 (Lengkap / .)	.a
a. No statistics are computed because Multiprofesi_Nom3 is a constant.
Multiprofesi_Nom4 * Status Puskesmas
Crosstab
			Status Puskesmas		Total
			Non Poned	Poned
Multiprofesi_Nom4	Lengkap	Count	76	73	149
		% within Status Puskesmas	1	1	1
Total		Count	76	73	149
		% within Status Puskesmas	1	1	1
Chi-Square Tests
	Value
Pearson Chi-Square	.a
N of Valid Cases	149
a. No statistics are computed because Multiprofesi_Nom4 is a constant.
Symmetric Measures
		Value
Nominal by Nominal	Contingency Coefficient	.a
N of Valid Cases		149
a. No statistics are computed because Multiprofesi_Nom4 is a constant.
Risk Estimate
	Value
Odds Ratio for Multiprofesi_Nom4 (Lengkap / .)	.a
a. No statistics are computed because Multiprofesi_Nom4 is a constant.
Lab_Visit3_Nom * Status Puskesmas
Crosstab
			Status Puskesmas		Total
			Non Poned	Poned
Lab_Visit3_Nom	Tidak lengkap	Count	59	43	102
		% within Status Puskesmas	0.776316	0.589041	0.684564
	Lengkap	Count	17	30	47
		% within Status Puskesmas	0.223684	0.410959	0.315436
Total		Count	76	73	149
		% within Status Puskesmas	1	1	1
Chi-Square Tests
	Value	df	Asymptotic Significance (2-sided)	Exact Sig. (2-sided)	Exact Sig. (1-sided)
Pearson Chi-Square	6,048a	1	0.0139252
Continuity Correctionb	5.21142	1	0.022439
Likelihood Ratio	6.10285	1	0.0134964
Fisher's Exact Test				0.021378	0.0110154
Linear-by-Linear Association	6.00701	1	0.0142492
N of Valid Cases	149
a. 0 cells (0,0%) have expected count less than 5. The minimum expected count is 23,03.
b. Computed only for a 2x2 table
Symmetric Measures
		Value	Asymptotic Standardized Errora	Approximate Tb	Approximate Significance
Nominal by Nominal	Contingency Coefficient	0.197496			0.0139252
Interval by Interval	Pearson's R	0.201464	0.0797114	2.49376	,014c
Ordinal by Ordinal	Spearman Correlation	0.201464	0.0797114	2.49376	,014c
N of Valid Cases		149
a. Not assuming the null hypothesis.
b. Using the asymptotic standard error assuming the null hypothesis.
c. Based on normal approximation.
Risk Estimate
	Value	95% Confidence Interval
		Lower	Upper
Odds Ratio for Lab_Visit3_Nom (Tidak lengkap / Lengkap)	2.42134	1.18679	4.94011
For cohort Status Puskesmas = Non Poned	1.59919	1.0567	2.42019
For cohort Status Puskesmas = Poned	0.660458	0.482943	0.903221
N of Valid Cases	149
PF_Visit1_Wajib_Nom * Status Puskesmas
Crosstab
			Status Puskesmas		Total
			Non Poned	Poned
PF_Visit1_Wajib_Nom	Tidak lengkap	Count	47	9	56
		% within Status Puskesmas	0.618421	0.123288	0.375839
	Lengkap	Count	29	64	93
		% within Status Puskesmas	0.381579	0.876712	0.624161
Total		Count	76	73	149
		% within Status Puskesmas	1	1	1
Chi-Square Tests
	Value	df	Asymptotic Significance (2-sided)	Exact Sig. (2-sided)	Exact Sig. (1-sided)
Pearson Chi-Square	38,913a	1	4.4309e-10
Continuity Correctionb	36.8311	1	1.28821e-09
Likelihood Ratio	41.6987	1	1.06482e-10
Fisher's Exact Test				3.56329e-10	1.88371e-10
Linear-by-Linear Association	38.652	1	5.06522e-10
N of Valid Cases	149
a. 0 cells (0,0%) have expected count less than 5. The minimum expected count is 27,44.
b. Computed only for a 2x2 table
Symmetric Measures
		Value	Asymptotic Standardized Errora	Approximate Tb	Approximate Significance
Nominal by Nominal	Contingency Coefficient	0.455061			4.4309e-10
Interval by Interval	Pearson's R	0.51104	0.0673118	7.2084	,000c
Ordinal by Ordinal	Spearman Correlation	0.51104	0.0673118	7.2084	,000c
N of Valid Cases		149
a. Not assuming the null hypothesis.
b. Using the asymptotic standard error assuming the null hypothesis.
c. Based on normal approximation.
Risk Estimate
	Value	95% Confidence Interval
		Lower	Upper
Odds Ratio for PF_Visit1_Wajib_Nom (Tidak lengkap / Lengkap)	11.5249	4.98894	26.6236
For cohort Status Puskesmas = Non Poned	2.6915	1.94868	3.71748
For cohort Status Puskesmas = Poned	0.233538	0.126391	0.431516
N of Valid Cases	149
PF_Visit2_nom * Status Puskesmas
Crosstab
			Status Puskesmas		Total
			Non Poned	Poned
PF_Visit2_nom	Tidak lengkap	Count	23	13	36
		% within Status Puskesmas	0.302632	0.178082	0.241611
	Lengkap	Count	53	60	113
		% within Status Puskesmas	0.697368	0.821918	0.758389
Total		Count	76	73	149
		% within Status Puskesmas	1	1	1
Chi-Square Tests
	Value	df	Asymptotic Significance (2-sided)	Exact Sig. (2-sided)	Exact Sig. (1-sided)
Pearson Chi-Square	3,152a	1	0.0758209
Continuity Correctionb	2.5092	1	0.113183
Likelihood Ratio	3.18815	1	0.0741739
Fisher's Exact Test				0.0871165	0.0561084
Linear-by-Linear Association	3.13113	1	0.0768107
N of Valid Cases	149
[truncated: 1,908 more rows]
[truncated: 76 more columns]
