# Supplementary material for: A mixed-method analysis of provider adherence to integrated antenatal care guideline in BEmONC and Non BEmONC primary health center: An Indonesian case
Source: PLoS One. 2024 Aug 27;19(8):e0309454. doi: 10.1371/journal.pone.0309454 (PMC11349106; doi:10.1371/journal.pone.0309454)
Supplement: S2 File — (XLSX) [file pone.0309454.s003.xlsx]

## Sheet: Integrated ANC data_279 complet
code_patient	Age	Age_ordinal	Education_level	Gravida	Parity	Abortus	No_responden	Periode_pendataan	General_appearance1	Temperature1	Blood_pressure1	Body_weight1	arm_circumference1	Uterine_Fundal_Height1	Fetal_lenght1	Fetal_heart1	Haemoglobin1	Bloodtype1	Urine_protein1	Blood_Sugar1	Malaria1	Basil_Acid_Test1	Syphilis1	HIV1	USG1	Midwive_visit1	General_practitioner_visit1	Dentist_visit1	Nutritionist_visit1	General_appearance2	Temperature2	Blood_pressure2	Body_weight2	arm_circumference2	Uterine_Fundal_Height2	Fetal_lenght2	Fetal_heart2	Haemoglobin2	Bloodtype2	Urine_protein2	Blood_Sugar2	Malaria2	Basil_Acid_Test2	Syphilis2	HIV2	USG2	Midwive_visit2	General_practitioner_visit2	Dentist_visit2
1	23	2	2	2	1	0	2	0	1	1	1	1	1	0	0	0	1	1	1	1	0	0	0	1	0	1	1	1	1	1	1	1	1	1	1	1	1	1	1	1	1	0	0	0	1	0	1	1	1
2	27	2	2	2	1	0	5	0	1	1	1	1	1	0	0	0	1	1	1	1	0	0	0	1	0	1	1	1	1	1	1	1	1	1	1	1	1	1	1	1	1	0	0	0	1	0	1	1	1
3	20	2	2	1	0	0	21	0	1	1	1	1	1	0	0	0	1	1	1	1	0	0	0	1	0	1	1	1	1	1	1	1	1	1	1	1	1	1	1	1	1	0	0	0	1	0	1	1	1
4	25	2	2	2	1	0	24	0	1	1	1	1	1	0	0	0	1	1	1	1	0	0	0	1	0	1	1	1	1	1	1	1	1	1	1	1	1	1	1	1	1	0	0	0	1	0	1	1	1
5	25	2	4	1	0	0	28	0	1	1	1	1	1	0	0	0	1	1	1	1	0	0	0	1	0	1	1	1	1	1	1	1	1	1	1	1	1	1	1	1	1	0	0	0	1	0	1	1	1
6	25	2	2	2	1	0	30	0	1	1	1	1	1	0	0	0	1	1	1	1	0	0	0	1	0	1	1	1	1	1	1	1	1	1	1	1	1	1	1	1	1	0	0	0	1	0	1	1	1
7	21	2	2	2	1	0	91	0	1	1	1	1	1	0	0	0	1	1	1	1	0	0	0	1	0	1	1	1	1	1	1	1	1	1	1	1	1	1	1	1	1	0	0	0	1	0	1	1	1
8	22	2	2	1	0	0	101	0	1	1	1	1	1	0	0	0	1	1	1	1	0	0	0	1	0	1	1	1	1	1	1	1	1	1	1	1	1	1	1	1	1	0	0	0	1	0	1	1	1
9	23	2	2	1	0	0	102	0	1	1	1	1	1	0	0	0	1	1	1	1	0	0	0	1	0	1	1	1	1	1	1	1	1	1	1	1	1	1	1	1	1	0	0	0	1	0	1	1	1
10	38	3	2	1	0	0	116	0	1	1	1	1	1	0	0	0	1	1	1	1	0	0	0	1	0	1	1	1	1	1	1	1	1	1	1	1	1	1	1	1	1	0	0	0	1	0	1	1	1
11	30	2	2	2	1	0	120	0	1	1	1	1	1	0	0	0	1	1	1	1	0	0	0	1	0	1	1	1	1	1	1	1	1	1	1	1	1	1	1	1	1	0	0	0	1	0	1	1	1
12	34	2	2	2	1	0	130	0	1	1	1	1	1	0	0	0	1	1	1	1	0	0	0	1	0	1	1	1	1	1	1	1	1	1	1	1	1	1	1	1	1	0	0	0	1	0	1	1	1
13	27	2	2	1	0	0	135	0	1	1	1	1	1	0	0	0	1	1	1	1	0	0	0	1	0	1	1	1	1	1	1	1	1	1	1	1	1	1	1	1	1	0	0	0	1	0	1	1	1
14	24	2	2	2	1	0	37	0	1	1	1	1	1	0	0	0	1	1	1	1	0	0	0	1	0	1	1	1	1	0	0	0	0	0	0	0	0	0	0	0	0	0	0	0	0	0	0	0	0
15	36	3	2	3	2	1	22	0	1	1	1	1	1	0	0	0	1	1	1	1	0	0	0	1	0	1	1	1	1	0	0	0	0	0	0	0	0	0	0	0	0	0	0	0	0	0	0	0	0
16	34	2	2	2	1	0	23	0	1	1	1	1	1	0	0	0	1	1	1	1	0	0	0	1	0	1	1	1	1	0	0	0	0	0	0	0	0	0	0	0	0	0	0	0	0	0	0	0	0
17	26	2	4	1	0	0	27	0	1	1	1	1	1	0	0	0	1	1	1	1	0	0	0	1	0	1	1	1	1	0	0	0	0	0	0	0	0	0	0	0	0	0	0	0	0	0	0	0	0
18	29	2	1	5	2	2	86	0	1	1	1	1	1	0	0	0	1	1	1	1	0	0	0	1	0	1	1	1	1	0	0	0	0	0	0	0	0	0	0	0	0	0	0	0	0	0	0	0	0
19	25	2	2	1	0	0	87	0	1	1	1	1	1	0	0	0	1	1	1	1	0	0	0	1	0	1	1	1	1	0	0	0	0	0	0	0	0	0	0	0	0	0	0	0	0	0	0	0	0
20	23	2	2	1	0	0	88	0	1	1	1	1	1	0	0	0	1	1	1	1	0	0	0	1	0	1	1	1	1	0	0	0	0	0	0	0	0	0	0	0	0	0	0	0	0	0	0	0	0
21	27	2	2	3	2	0	89	0	1	1	1	1	1	0	0	0	1	1	1	1	0	0	0	1	0	1	1	1	1	0	0	0	0	0	0	0	0	0	0	0	0	0	0	0	0	0	0	0	0
22	19	1	1	1	0	0	90	0	1	1	1	1	1	0	0	0	1	1	1	1	0	0	0	1	0	1	1	1	1	0	0	0	0	0	0	0	0	0	0	0	0	0	0	0	0	0	0	0	0
23	21	2	2	1	0	0	100	0	1	1	1	1	1	0	0	0	1	1	1	1	0	0	0	1	0	1	1	1	1	0	0	0	0	0	0	0	0	0	0	0	0	0	0	0	0	0	0	0	0
24	21	2	2	2	1	0	42	0	1	1	1	1	1	0	0	0	1	1	1	1	0	0	0	1	0	1	1	1	1	0	0	0	0	0	0	0	0	0	0	0	0	0	0	0	0	0	0	0	0
25	37	3	2	4	3	0	45	0	1	1	1	1	1	0	0	0	1	1	1	1	0	0	0	1	0	1	1	1	1	0	0	0	0	0	0	0	0	0	0	0	0	0	0	0	0	0	0	0	0
26	21	2	1	1	0	0	53	0	1	1	1	1	1	0	0	0	1	1	1	1	0	0	0	1	0	1	1	1	1	0	0	0	0	0	0	0	0	0	0	0	0	0	0	0	0	0	0	0	0
27	37	3	1	2	1	0	55	0	1	1	1	1	1	0	0	0	1	1	1	1	0	0	0	1	0	1	1	1	1	0	0	0	0	0	0	0	0	0	0	0	0	0	0	0	0	0	0	0	0
28	17	1	1	1	0	0	60	0	1	1	1	1	1	0	0	0	1	1	1	1	0	0	0	1	0	1	1	1	1	0	0	0	0	0	0	0	0	0	0	0	0	0	0	0	0	0	0	0	0
29	19	1	1	1	0	0	69	0	1	1	1	1	1	0	0	0	1	1	1	1	0	0	0	1	0	1	1	1	1	0	0	0	0	0	0	0	0	0	0	0	0	0	0	0	0	0	0	0	0
30	28	2	4	1	0	0	70	0	1	1	1	1	1	0	0	0	1	1	1	1	0	0	0	1	0	1	1	1	1	0	0	0	0	0	0	0	0	0	0	0	0	0	0	0	0	0	0	0	0
31	32	2	2	3	2	0	110	0	1	1	1	1	1	0	0	0	1	1	1	1	0	0	0	1	0	1	1	1	1	0	0	0	0	0	0	0	0	0	0	0	0	0	0	0	0	0	0	0	0
32	30	2	1	3	1	1	112	0	1	1	1	1	1	0	0	0	1	1	1	1	0	0	0	1	0	1	1	1	1	0	0	0	0	0	0	0	0	0	0	0	0	0	0	0	0	0	0	0	0
33	31	2	2	3	2	0	118	0	1	1	1	1	1	0	0	0	1	1	1	1	0	0	0	1	0	1	1	1	1	0	0	0	0	0	0	0	0	0	0	0	0	0	0	0	0	0	0	0	0
34	25	2	2	1	0	0	124	0	1	1	1	1	1	0	0	0	1	1	1	1	0	0	0	1	0	1	1	1	1	0	0	0	0	0	0	0	0	0	0	0	0	0	0	0	0	0	0	0	0
35	32	2	2	3	2	0	128	0	1	1	1	1	1	0	0	0	1	1	1	1	0	0	0	1	0	1	1	1	1	0	0	0	0	0	0	0	0	0	0	0	0	0	0	0	0	0	0	0	0
36	24	2	1	2	1	0	138	0	1	1	1	1	1	0	0	0	1	1	1	1	0	0	0	1	0	1	1	1	1	0	0	0	0	0	0	0	0	0	0	0	0	0	0	0	0	0	0	0	0
37	26	2	2	1	0	0	139	0	1	1	1	1	1	0	0	0	1	1	1	1	0	0	0	1	0	1	1	1	1	0	0	0	0	0	0	0	0	0	0	0	0	0	0	0	0	0	0	0	0
38	33	2	2	2	1	0	140	0	1	1	1	1	1	0	0	0	1	1	1	1	0	0	0	1	0	1	1	1	1	0	0	0	0	0	0	0	0	0	0	0	0	0	0	0	0	0	0	0	0
39	36	3	2	2	1	0	10	0	1	1	1	1	1	0	0	0	1	1	1	1	0	0	0	1	0	1	1	1	1	1	1	1	1	1	1	1	1	1	1	1	1	0	0	0	1	0	1	1	1
40	30	2	2	2	1	0	18	0	1	1	1	1	1	0	0	0	1	1	1	1	0	0	0	1	0	1	1	1	1	1	1	1	1	1	1	1	1	1	1	1	1	0	0	0	1	0	1	1	1
41	22	2	2	2	1	0	31	0	1	1	1	1	1	0	0	0	1	1	1	1	0	0	0	1	0	1	1	1	1	1	1	1	1	1	1	1	1	1	1	1	1	0	0	0	1	0	1	1	1
42	18	1	1	1	0	0	32	0	1	1	1	1	1	0	0	0	1	1	1	1	0	0	0	1	0	1	1	1	1	1	1	1	1	1	1	1	1	1	1	1	1	0	0	0	1	0	1	1	1
43	32	2	2	2	1	0	72	0	1	1	1	1	1	0	0	0	1	1	1	1	0	0	0	1	0	1	1	1	1	1	1	1	1	1	1	1	1	1	1	1	1	0	0	0	1	0	1	1	1
44	28	2	2	2	1	0	80	0	1	1	1	1	1	0	0	0	1	1	1	1	0	0	0	1	0	1	1	1	1	1	1	1	1	1	1	1	1	1	1	1	1	0	0	0	1	0	1	1	1
45	19	1	1	1	0	0	98	0	1	1	1	1	1	0	0	0	1	1	1	1	0	0	0	1	0	1	1	1	1	1	1	1	1	1	1	1	1	1	1	1	1	0	0	0	1	0	1	1	1
46	20	2	2	2	1	0	99	0	1	1	1	1	1	0	0	0	1	1	1	1	0	0	0	1	0	1	1	1	1	1	1	1	1	1	1	1	1	1	1	1	1	0	0	0	1	0	1	1	1
47	26	2	2	1	0	0	103	0	1	1	1	1	1	0	0	0	1	1	1	1	0	0	0	1	0	1	1	1	1	1	1	1	1	1	1	1	1	1	1	1	1	0	0	0	1	0	1	1	1
48	19	1	1	1	0	0	115	0	1	1	1	1	1	0	0	0	1	1	1	1	0	0	0	1	0	1	1	1	1	1	1	1	1	1	1	1	1	1	1	1	1	0	0	0	1	0	1	1	1
49	31	2	2	1	0	0	117	0	1	1	1	1	1	0	0	0	1	1	1	1	0	0	0	1	0	1	1	1	1	1	1	1	1	1	1	1	1	1	1	1	1	0	0	0	1	0	1	1	1
50	38	3	2	2	1	0	125	0	1	1	1	1	1	0	0	0	1	1	1	1	0	0	0	1	0	1	1	1	1	1	1	1	1	1	1	1	1	1	1	1	1	0	0	0	1	0	1	1	1
51	32	2	2	1	0	0	127	0	1	1	1	1	1	0	0	0	1	1	1	1	0	0	0	1	0	1	1	1	1	1	1	1	1	1	1	1	1	1	1	1	1	0	0	0	1	0	1	1	1
52	20	2	1	1	0	0	129	0	1	1	1	1	1	0	0	0	1	1	1	1	0	0	0	1	0	1	1	1	1	1	1	1	1	1	1	1	1	1	1	1	1	0	0	0	1	0	1	1	1
53	28	2	2	1	0	0	131	0	1	1	1	1	1	0	0	0	1	1	1	1	0	0	0	1	0	1	1	1	1	1	1	1	1	1	1	1	1	1	1	1	1	0	0	0	1	0	1	1	1
54	38	3	2	1	0	0	132	0	1	1	1	1	1	0	0	0	1	1	1	1	0	0	0	1	0	1	1	1	1	1	1	1	1	1	1	1	1	1	1	1	1	0	0	0	1	0	1	1	1
55	31	2	1	4	2	1	8	0	0	0	0	0	0	0	0	0	0	0	0	0	0	0	0	0	0	0	0	0	0	0	0	0	0	0	0	0	0	0	0	0	0	0	0	0	0	0	0	0	0
56	34	2	2	2	1	0	84	0	0	0	0	0	0	0	0	0	0	0	0	0	0	0	0	0	0	0	0	0	0	0	0	0	0	0	0	0	0	0	0	0	0	0	0	0	0	0	0	0	0
57	32	2	2	3	2	0	85	0	0	0	0	0	0	0	0	0	0	0	0	0	0	0	0	0	0	0	0	0	0	0	0	0	0	0	0	0	0	0	0	0	0	0	0	0	0	0	0	0	0
58	23	2	2	3	2	0	94	0	0	0	0	0	0	0	0	0	0	0	0	0	0	0	0	0	0	0	0	0	0	0	0	0	0	0	0	0	0	0	0	0	0	0	0	0	0	0	0	0	0
59	25	2	2	3	2	0	95	0	0	0	0	0	0	0	0	0	0	0	0	0	0	0	0	0	0	0	0	0	0	0	0	0	0	0	0	0	0	0	0	0	0	0	0	0	0	0	0	0	0
60	26	2	3	4	3	0	12	0	0	0	0	0	0	0	0	0	0	0	0	0	0	0	0	0	0	0	0	0	0	1	1	1	1	1	1	1	1	1	1	1	1	0	0	0	1	0	1	1	1
61	40	3	1	3	2	0	14	0	0	0	0	0	0	0	0	0	0	0	0	0	0	0	0	0	0	0	0	0	0	1	1	1	1	1	1	1	1	1	1	1	1	0	0	0	1	0	1	1	1
62	23	2	2	1	0	0	15	0	0	0	0	0	0	0	0	0	0	0	0	0	0	0	0	0	0	0	0	0	0	1	1	1	1	1	1	1	1	1	1	1	1	0	0	0	1	0	1	1	1
63	20	2	2	2	1	0	93	0	0	0	0	0	0	0	0	0	0	0	0	0	0	0	0	0	0	0	0	0	0	1	1	1	1	1	1	1	1	1	1	1	1	0	0	0	1	0	1	1	1
64	19	1	1	1	0	0	122	0	0	0	0	0	0	0	0	0	0	0	0	0	0	0	0	0	0	0	0	0	0	1	1	1	1	1	1	1	1	1	1	1	1	0	0	0	1	0	1	1	1
65	18	1	1	1	0	0	1	0	0	0	0	0	0	0	0	0	0	0	0	0	0	0	0	0	0	0	0	0	0	0	0	0	0	0	0	0	0	0	0	0	0	0	0	0	0	0	0	0	0
66	19	1	1	1	0	0	4	0	0	0	0	0	0	0	0	0	0	0	0	0	0	0	0	0	0	0	0	0	0	0	0	0	0	0	0	0	0	0	0	0	0	0	0	0	0	0	0	0	0
67	34	2	2	4	2	1	6	0	0	0	0	0	0	0	0	0	0	0	0	0	0	0	0	0	0	0	0	0	0	0	0	0	0	0	0	0	0	0	0	0	0	0	0	0	0	0	0	0	0
68	26	2	2	1	0	0	9	0	0	0	0	0	0	0	0	0	0	0	0	0	0	0	0	0	0	0	0	0	0	0	0	0	0	0	0	0	0	0	0	0	0	0	0	0	0	0	0	0	0
69	28	2	4	1	0	0	19	0	0	0	0	0	0	0	0	0	0	0	0	0	0	0	0	0	0	0	0	0	0	0	0	0	0	0	0	0	0	0	0	0	0	0	0	0	0	0	0	0	0
70	16	1	1	1	0	0	74	0	0	0	0	0	0	0	0	0	0	0	0	0	0	0	0	0	0	0	0	0	0	0	0	0	0	0	0	0	0	0	0	0	0	0	0	0	0	0	0	0	0
71	22	2	1	3	1	1	75	0	0	0	0	0	0	0	0	0	0	0	0	0	0	0	0	0	0	0	0	0	0	0	0	0	0	0	0	0	0	0	0	0	0	0	0	0	0	0	0	0	0
72	22	2	2	2	1	0	79	0	0	0	0	0	0	0	0	0	0	0	0	0	0	0	0	0	0	0	0	0	0	0	0	0	0	0	0	0	0	0	0	0	0	0	0	0	0	0	0	0	0
73	34	2	2	3	2	0	43	0	0	0	0	0	0	0	0	0	0	0	0	0	0	0	0	0	0	0	0	0	0	0	0	0	0	0	0	0	0	0	0	0	0	0	0	0	0	0	0	0	0
74	20	2	1	1	0	0	56	0	0	0	0	0	0	0	0	0	0	0	0	0	0	0	0	0	0	0	0	0	0	0	0	0	0	0	0	0	0	0	0	0	0	0	0	0	0	0	0	0	0
75	25	2	1	4	3	0	57	0	0	0	0	0	0	0	0	0	0	0	0	0	0	0	0	0	0	0	0	0	0	0	0	0	0	0	0	0	0	0	0	0	0	0	0	0	0	0	0	0	0
76	27	2	2	2	1	0	62	0	0	0	0	0	0	0	0	0	0	0	0	0	0	0	0	0	0	0	0	0	0	0	0	0	0	0	0	0	0	0	0	0	0	0	0	0	0	0	0	0	0
77	33	2	2	2	1	0	66	0	0	0	0	0	0	0	0	0	0	0	0	0	0	0	0	0	0	0	0	0	0	0	0	0	0	0	0	0	0	0	0	0	0	0	0	0	0	0	0	0	0
78	30	2	2	2	1	0	68	0	0	0	0	0	0	0	0	0	0	0	0	0	0	0	0	0	0	0	0	0	0	0	0	0	0	0	0	0	0	0	0	0	0	0	0	0	0	0	0	0	0
79	25	2	2	2	1	0	16	0	0	0	0	0	0	0	0	0	0	0	0	0	0	0	0	0	0	0	0	0	0	1	1	1	1	1	1	1	1	1	1	1	1	0	0	0	1	0	1	1	1
80	19	1	1	1	0	0	33	0	0	0	0	0	0	0	0	0	0	0	0	0	0	0	0	0	0	0	0	0	0	1	1	1	1	1	1	1	1	1	1	1	1	0	0	0	1	0	1	1	1
81	21	2	2	2	1	0	34	0	0	0	0	0	0	0	0	0	0	0	0	0	0	0	0	0	0	0	0	0	0	1	1	1	1	1	1	1	1	1	1	1	1	0	0	0	1	0	1	1	1
82	22	2	2	1	0	0	35	0	0	0	0	0	0	0	0	0	0	0	0	0	0	0	0	0	0	0	0	0	0	1	1	1	1	1	1	1	1	1	1	1	1	0	0	0	1	0	1	1	1
83	29	2	1	5	4	0	73	0	0	0	0	0	0	0	0	0	0	0	0	0	0	0	0	0	0	0	0	0	0	1	1	1	1	1	1	1	1	1	1	1	1	0	0	0	1	0	1	1	1
84	33	2	1	5	2	2	81	0	0	0	0	0	0	0	0	0	0	0	0	0	0	0	0	0	0	0	0	0	0	1	1	1	1	1	1	1	1	1	1	1	1	0	0	0	1	0	1	1	1
85	28	2	1	4	2	1	82	0	0	0	0	0	0	0	0	0	0	0	0	0	0	0	0	0	0	0	0	0	0	1	1	1	1	1	1	1	1	1	1	1	1	0	0	0	1	0	1	1	1
86	19	1	1	1	0	0	92	0	0	0	0	0	0	0	0	0	0	0	0	0	0	0	0	0	0	0	0	0	0	1	1	1	1	1	1	1	1	1	1	1	1	0	0	0	1	0	1	1	1
87	27	2	2	2	1	0	97	0	0	0	0	0	0	0	0	0	0	0	0	0	0	0	0	0	0	0	0	0	0	1	1	1	1	1	1	1	1	1	1	1	1	0	0	0	1	0	1	1	1
88	21	2	2	2	1	0	105	0	0	0	0	0	0	0	0	0	0	0	0	0	0	0	0	0	0	0	0	0	0	1	1	1	1	1	1	1	1	1	1	1	1	0	0	0	1	0	1	1	1
89	28	2	2	3	2	0	36	0	0	0	0	0	0	0	0	0	0	0	0	0	0	0	0	0	0	0	0	0	0	1	1	1	1	1	1	1	1	1	1	1	1	0	0	0	1	0	1	1	1
90	41	3	1	4	3	0	107	0	0	0	0	0	0	0	0	0	0	0	0	0	0	0	0	0	0	0	0	0	0	1	1	1	1	1	1	1	1	1	1	1	1	0	0	0	1	0	1	1	1
91	21	2	2	1	0	0	108	0	0	0	0	0	0	0	0	0	0	0	0	0	0	0	0	0	0	0	0	0	0	1	1	1	1	1	1	1	1	1	1	1	1	0	0	0	1	0	1	1	1
92	36	3	2	2	1	0	136	0	0	0	0	0	0	0	0	0	0	0	0	0	0	0	0	0	0	0	0	0	0	1	1	1	1	1	1	1	1	1	1	1	1	0	0	0	1	0	1	1	1
93	25	2	2	2	1	0	77	0	0	0	0	0	0	0	0	0	0	0	0	0	0	0	0	0	0	0	0	0	0	0	0	0	0	0	0	0	0	0	0	0	0	0	0	0	0	0	0	0	0
94	26	2	2	1	0	0	52	0	0	0	0	0	0	0	0	0	0	0	0	0	0	0	0	0	0	0	0	0	0	0	0	0	0	0	0	0	0	0	0	0	0	0	0	0	0	0	0	0	0
95	24	2	2	1	0	0	61	0	0	0	0	0	0	0	0	0	0	0	0	0	0	0	0	0	0	0	0	0	0	0	0	0	0	0	0	0	0	0	0	0	0	0	0	0	0	0	0	0	0
96	24	2	2	3	2	0	3	0	0	0	0	0	0	0	0	0	0	0	0	0	0	0	0	0	0	0	0	0	0	1	1	1	1	1	1	1	1	1	1	1	1	0	0	0	1	0	1	1	1
97	37	3	1	3	2	0	7	0	0	0	0	0	0	0	0	0	0	0	0	0	0	0	0	0	0	0	0	0	0	1	1	1	1	1	1	1	1	1	1	1	1	0	0	0	1	0	1	1	1
98	32	2	2	3	1	1	13	0	0	0	0	0	0	0	0	0	0	0	0	0	0	0	0	0	0	0	0	0	0	1	1	1	1	1	1	1	1	1	1	1	1	0	0	0	1	0	1	1	1
99	21	2	2	1	0	0	17	0	0	0	0	0	0	0	0	0	0	0	0	0	0	0	0	0	0	0	0	0	0	1	1	1	1	1	1	1	1	1	1	1	1	0	0	0	1	0	1	1	1
100	19	1	1	1	0	0	26	0	0	0	0	0	0	0	0	0	0	0	0	0	0	0	0	0	0	0	0	0	0	1	1	1	1	1	1	1	1	1	1	1	1	0	0	0	1	0	1	1	1
101	22	2	2	1	0	0	29	0	0	0	0	0	0	0	0	0	0	0	0	0	0	0	0	0	0	0	0	0	0	1	1	1	1	1	1	1	1	1	1	1	1	0	0	0	1	0	1	1	1
102	22	2	2	1	0	0	71	0	0	0	0	0	0	0	0	0	0	0	0	0	0	0	0	0	0	0	0	0	0	1	1	1	1	1	1	1	1	1	1	1	1	0	0	0	1	0	1	1	1
103	21	2	1	1	0	0	76	0	0	0	0	0	0	0	0	0	0	0	0	0	0	0	0	0	0	0	0	0	0	1	1	1	1	1	1	1	1	1	1	1	1	0	0	0	1	0	1	1	1
104	32	2	2	2	1	0	78	0	0	0	0	0	0	0	0	0	0	0	0	0	0	0	0	0	0	0	0	0	0	1	1	1	1	1	1	1	1	1	1	1	1	0	0	0	1	0	1	1	1
105	17	1	1	1	0	0	83	0	0	0	0	0	0	0	0	0	0	0	0	0	0	0	0	0	0	0	0	0	0	1	1	1	1	1	1	1	1	1	1	1	1	0	0	0	1	0	1	1	1
106	26	2	2	2	1	0	96	0	0	0	0	0	0	0	0	0	0	0	0	0	0	0	0	0	0	0	0	0	0	1	1	1	1	1	1	1	1	1	1	1	1	0	0	0	1	0	1	1	1
107	28	2	2	1	0	0	104	0	0	0	0	0	0	0	0	0	0	0	0	0	0	0	0	0	0	0	0	0	0	1	1	1	1	1	1	1	1	1	1	1	1	0	0	0	1	0	1	1	1
108	22	2	2	2	1	0	39	0	0	0	0	0	0	0	0	0	0	0	0	0	0	0	0	0	0	0	0	0	0	1	1	1	1	1	1	1	1	1	1	1	1	0	0	0	1	0	1	1	1
109	24	2	2	2	1	0	40	0	0	0	0	0	0	0	0	0	0	0	0	0	0	0	0	0	0	0	0	0	0	1	1	1	1	1	1	1	1	1	1	1	1	0	0	0	1	0	1	1	1
110	23	2	2	1	0	0	41	0	0	0	0	0	0	0	0	0	0	0	0	0	0	0	0	0	0	0	0	0	0	1	1	1	1	1	1	1	1	1	1	1	1	0	0	0	1	0	1	1	1
111	35	2	2	3	2	0	44	0	0	0	0	0	0	0	0	0	0	0	0	0	0	0	0	0	0	0	0	0	0	1	1	1	1	1	1	1	1	1	1	1	1	0	0	0	1	0	1	1	1
112	29	2	2	3	2	0	46	0	0	0	0	0	0	0	0	0	0	0	0	0	0	0	0	0	0	0	0	0	0	1	1	1	1	1	1	1	1	1	1	1	1	0	0	0	1	0	1	1	1
113	29	2	2	2	1	0	47	0	0	0	0	0	0	0	0	0	0	0	0	0	0	0	0	0	0	0	0	0	0	1	1	1	1	1	1	1	1	1	1	1	1	0	0	0	1	0	1	1	1
114	35	2	2	2	1	0	48	0	0	0	0	0	0	0	0	0	0	0	0	0	0	0	0	0	0	0	0	0	0	1	1	1	1	1	1	1	1	1	1	1	1	0	0	0	1	0	1	1	1
115	29	2	2	2	1	0	49	0	0	0	0	0	0	0	0	0	0	0	0	0	0	0	0	0	0	0	0	0	0	1	1	1	1	1	1	1	1	1	1	1	1	0	0	0	1	0	1	1	1
116	27	2	2	2	1	0	50	0	0	0	0	0	0	0	0	0	0	0	0	0	0	0	0	0	0	0	0	0	0	1	1	1	1	1	1	1	1	1	1	1	1	0	0	0	1	0	1	1	1
117	22	2	2	1	0	0	51	0	0	0	0	0	0	0	0	0	0	0	0	0	0	0	0	0	0	0	0	0	0	1	1	1	1	1	1	1	1	1	1	1	1	0	0	0	1	0	1	1	1
118	38	3	1	3	2	0	54	0	0	0	0	0	0	0	0	0	0	0	0	0	0	0	0	0	0	0	0	0	0	1	1	1	1	1	1	1	1	1	1	1	1	0	0	0	1	0	1	1	1
119	37	3	2	4	3	0	58	0	0	0	0	0	0	0	0	0	0	0	0	0	0	0	0	0	0	0	0	0	0	1	1	1	1	1	1	1	1	1	1	1	1	0	0	0	1	0	1	1	1
120	32	2	1	4	2	0	59	0	0	0	0	0	0	0	0	0	0	0	0	0	0	0	0	0	0	0	0	0	0	1	1	1	1	1	1	1	1	1	1	1	1	0	0	0	1	0	1	1	1
121	18	1	1	1	0	0	63	0	0	0	0	0	0	0	0	0	0	0	0	0	0	0	0	0	0	0	0	0	0	1	1	1	1	1	1	1	1	1	1	1	1	0	0	0	1	0	1	1	1
122	29	2	2	2	1	0	64	0	0	0	0	0	0	0	0	0	0	0	0	0	0	0	0	0	0	0	0	0	0	1	1	1	1	1	1	1	1	1	1	1	1	0	0	0	1	0	1	1	1
123	27	2	1	3	2	0	65	0	0	0	0	0	0	0	0	0	0	0	0	0	0	0	0	0	0	0	0	0	0	1	1	1	1	1	1	1	1	1	1	1	1	0	0	0	1	0	1	1	1
124	26	2	2	1	0	0	67	0	0	0	0	0	0	0	0	0	0	0	0	0	0	0	0	0	0	0	0	0	0	1	1	1	1	1	1	1	1	1	1	1	1	0	0	0	1	0	1	1	1
125	29	2	2	2	1	0	109	0	0	0	0	0	0	0	0	0	0	0	0	0	0	0	0	0	0	0	0	0	0	1	1	1	1	1	1	1	1	1	1	1	1	0	0	0	1	0	1	1	1
126	25	2	2	1	0	0	114	0	0	0	0	0	0	0	0	0	0	0	0	0	0	0	0	0	0	0	0	0	0	1	1	1	1	1	1	1	1	1	1	1	1	0	0	0	1	0	1	1	1
127	32	2	2	2	1	0	126	0	0	0	0	0	0	0	0	0	0	0	0	0	0	0	0	0	0	0	0	0	0	1	1	1	1	1	1	1	1	1	1	1	1	0	0	0	1	0	1	1	1
128	37	3	2	1	0	0	133	0	0	0	0	0	0	0	0	0	0	0	0	0	0	0	0	0	0	0	0	0	0	1	1	1	1	1	1	1	1	1	1	1	1	0	0	0	1	0	1	1	1
129	42	3	1	4	3	0	134	0	0	0	0	0	0	0	0	0	0	0	0	0	0	0	0	0	0	0	0	0	0	1	1	1	1	1	1	1	1	1	1	1	1	0	0	0	1	0	1	1	1
130	42	3	2	3	2	0	137	0	0	0	0	0	0	0	0	0	0	0	0	0	0	0	0	0	0	0	0	0	0	1	1	1	1	1	1	1	1	1	1	1	1	0	0	0	1	0	1	1	1
131	36	3	4	3	2	0	11	0	1	1	1	1	1	0	0	0	1	1	1	1	0	0	0	1	0	1	1	1	1	1	1	1	1	1	1	1	1	1	1	1	1	0	0	0	1	0	1	1	1
132	23	2	1	2	1	0	20	0	1	1	1	1	1	0	0	0	1	1	1	1	0	0	0	1	0	1	1	1	1	1	1	1	1	1	1	1	1	1	1	1	1	0	0	0	1	0	1	1	1
133	25	2	1	4	2	1	25	0	1	1	1	1	1	0	0	0	1	1	1	1	0	0	0	1	0	1	1	1	1	1	1	1	1	1	1	1	1	1	1	1	1	0	0	0	1	0	1	1	1
134	27	2	4	1	0	0	106	0	1	1	1	1	1	0	0	0	1	1	1	1	0	0	0	1	0	1	1	1	1	1	1	1	1	1	1	1	1	1	1	1	1	0	0	0	1	0	1	1	1
135	33	2	2	2	1	0	111	0	1	1	1	1	1	0	0	0	1	1	1	1	0	0	0	1	0	1	1	1	1	1	1	1	1	1	1	1	1	1	1	1	1	0	0	0	1	0	1	1	1
136	26	2	1	4	1	2	113	0	1	1	1	1	1	0	0	0	1	1	1	1	0	0	0	1	0	1	1	1	1	1	1	1	1	1	1	1	1	1	1	1	1	0	0	0	1	0	1	1	1
137	31	2	2	1	0	0	119	0	1	1	1	1	1	0	0	0	1	1	1	1	0	0	0	1	0	1	1	1	1	1	1	1	1	1	1	1	1	1	1	1	1	0	0	0	1	0	1	1	1
138	31	2	2	1	0	0	121	0	1	1	1	1	1	0	0	0	1	1	1	1	0	0	0	1	0	1	1	1	1	1	1	1	1	1	1	1	1	1	1	1	1	0	0	0	1	0	1	1	1
139	27	2	2	1	0	0	123	0	1	1	1	1	1	0	0	0	1	1	1	1	0	0	0	1	0	1	1	1	1	1	1	1	1	1	1	1	1	1	1	1	1	0	0	0	1	0	1	1	1
140	25	2	2	2	1	0	71	1	1	1	1	1	1	0	0	0	1	1	1	1	0	0	0	1	0	1	1	0	1	1	1	1	1	0	1	1	1	1	0	1	1	0	0	0	0	0	1	1	0
141	32	2	2	3	2	0	72	1	1	1	1	1	1	0	0	0	1	1	1	1	0	0	0	1	0	1	1	0	1	1	1	1	1	0	1	1	1	1	0	1	1	0	0	0	0	0	1	1	0
142	29	2	2	3	2	0	73	1	1	1	1	1	1	0	0	0	1	1	1	1	0	0	0	1	0	1	1	0	1	1	1	1	1	0	1	1	1	1	0	1	1	0	0	0	0	0	1	1	0
143	20	2	1	1	0	0	74	1	1	1	1	1	1	0	0	0	1	1	1	1	0	0	0	1	0	1	1	0	1	1	1	1	1	0	1	1	1	1	0	1	1	0	0	0	0	0	1	1	0
144	22	2	1	1	0	0	75	1	1	1	1	1	1	0	0	0	1	1	1	1	0	0	0	1	0	1	1	0	1	1	1	1	1	0	1	1	1	1	0	1	1	0	0	0	0	0	1	1	0
145	21	2	1	1	0	0	76	1	1	1	1	1	1	0	0	0	1	1	1	1	0	0	0	1	0	1	1	0	1	1	1	1	1	0	1	1	1	1	0	1	1	0	0	0	0	0	1	1	0
146	25	2	2	2	1	0	77	1	1	1	1	1	1	0	0	0	1	1	1	1	0	0	0	1	0	1	1	0	1	1	1	1	1	0	1	1	1	1	0	1	1	0	0	0	0	0	1	1	0
147	32	2	2	2	1	0	78	1	1	1	1	1	1	0	0	0	1	1	1	1	0	0	0	1	0	1	1	0	1	1	1	1	1	0	1	1	1	1	0	1	1	0	0	0	0	0	1	1	0
148	22	2	2	1	0	0	79	1	1	1	1	1	1	0	0	0	1	1	1	1	0	0	0	1	0	1	1	0	1	1	1	1	1	0	1	1	1	1	0	1	1	0	0	0	0	0	1	1	0
149	28	2	2	3	2	0	80	1	1	1	1	1	1	0	0	0	1	1	1	1	0	0	0	1	0	1	1	0	1	1	1	1	1	0	1	1	1	1	0	1	1	0	0	0	0	0	1	1	0
150	33	2	2	3	2	0	81	1	1	1	1	1	1	0	0	0	1	1	1	1	0	0	0	1	0	1	1	0	1	1	1	1	1	0	1	1	1	1	0	1	1	0	0	0	0	0	1	1	0
151	28	2	2	4	2	1	82	1	1	1	1	1	1	0	0	0	1	1	1	1	0	0	0	1	0	1	1	0	1	1	1	1	1	0	1	1	1	1	0	1	1	0	0	0	0	0	1	1	0
152	24	2	2	1	0	0	83	1	1	1	1	1	1	0	0	0	1	1	1	1	0	0	0	1	0	1	1	0	1	1	1	1	1	0	1	1	1	1	0	1	1	0	0	0	0	0	1	1	0
153	27	2	2	2	1	0	84	1	1	1	1	1	1	0	0	0	1	1	1	1	0	0	0	1	0	1	1	0	1	1	1	1	1	0	1	1	1	1	0	1	1	0	0	0	0	0	1	1	0
154	33	2	2	3	2	0	85	1	1	1	1	1	1	0	0	0	1	1	1	1	0	0	0	1	0	1	1	0	1	1	1	1	1	0	1	1	1	1	0	1	1	0	0	0	0	0	1	1	0
155	29	2	2	3	1	1	86	1	1	1	1	1	1	0	0	0	1	1	1	1	0	0	0	1	0	1	1	0	1	1	1	1	1	0	1	1	1	1	0	1	1	0	0	0	0	0	1	1	0
156	23	2	2	1	0	0	88	1	1	1	1	1	1	0	0	0	1	1	1	1	0	0	0	1	0	1	1	0	1	1	1	1	1	0	1	1	1	1	0	1	1	0	0	0	0	0	1	1	0
157	25	2	2	2	1	0	90	1	1	1	1	1	1	0	0	0	1	1	1	1	0	0	0	1	0	1	1	0	1	1	1	1	1	0	1	1	1	1	0	1	1	0	0	0	0	0	1	1	0
158	24	2	1	1	0	0	92	1	1	1	1	1	1	0	0	0	1	1	1	1	0	0	0	1	0	1	1	0	1	1	1	1	1	0	1	1	1	1	0	1	1	0	0	0	0	0	1	1	0
159	21	2	2	1	0	0	94	1	1	1	1	1	1	0	0	0	1	1	1	1	0	0	0	1	0	1	1	0	1	1	1	1	1	0	1	1	1	1	0	1	1	0	0	0	0	0	1	1	0
160	25	2	2	2	1	1	95	1	1	1	1	1	1	0	0	0	1	1	1	1	0	0	0	1	0	1	1	0	1	1	1	1	1	0	1	1	1	1	0	1	1	0	0	0	0	0	1	1	0
161	29	2	2	2	1	0	97	1	1	1	1	1	1	0	0	0	1	1	1	1	0	0	0	1	0	1	1	0	1	1	1	1	1	0	1	1	1	1	0	1	1	0	0	0	0	0	1	1	0
162	24	2	1	2	1	1	98	1	1	1	1	1	1	0	0	0	1	1	1	1	0	0	0	1	0	1	1	0	1	1	1	1	1	0	1	1	1	1	0	1	1	0	0	0	0	0	1	1	0
163	23	2	2	1	0	0	100	1	1	1	1	1	1	0	0	0	1	1	1	1	0	0	0	1	0	1	1	0	1	1	1	1	1	0	1	1	1	1	0	1	1	0	0	0	0	0	1	1	0
164	22	2	2	1	0	0	101	1	1	1	1	1	1	0	0	0	1	1	1	1	0	0	0	1	0	1	1	0	1	1	1	1	1	0	1	1	1	1	0	1	1	0	0	0	0	0	1	1	0
165	24	2	2	1	0	0	102	1	1	1	1	1	1	0	0	0	1	1	1	1	0	0	0	1	0	1	1	0	1	1	1	1	1	0	1	1	1	1	0	1	1	0	0	0	0	0	1	1	0
166	28	2	2	1	0	0	104	1	1	1	1	1	1	0	0	0	1	1	1	1	0	0	0	1	0	1	1	0	1	1	1	1	1	0	1	1	1	1	0	1	1	0	0	0	0	0	1	1	0
167	27	2	2	2	1	0	50	1	1	1	1	1	1	0	0	0	1	1	1	1	0	0	0	1	0	1	1	0	1	1	1	1	1	0	1	1	1	1	0	1	1	0	0	0	0	0	1	1	0
168	35	2	2	3	2	0	54	1	1	1	1	1	1	0	0	0	1	1	1	1	0	0	0	1	0	1	1	0	1	1	1	1	1	0	1	1	1	1	0	1	1	0	0	0	0	0	1	1	0
169	33	2	2	3	2	0	59	1	1	1	1	1	1	0	0	0	1	1	1	1	0	0	0	1	0	1	1	0	1	1	1	1	1	0	1	1	1	1	0	1	1	0	0	0	0	0	1	1	0
170	38	3	1	2	1	0	63	1	1	1	1	1	1	0	0	0	1	1	1	1	0	0	0	1	0	1	1	0	1	1	1	1	1	0	1	1	1	1	0	1	1	0	0	0	0	0	1	1	0
171	21	2	2	1	0	0	108	1	1	1	1	1	1	0	0	0	1	1	1	1	0	0	0	1	0	1	1	0	1	1	1	1	1	0	1	1	1	1	0	1	1	0	0	0	0	0	1	1	0
172	32	2	2	3	2	0	110	1	1	1	1	1	1	0	0	0	1	1	1	1	0	0	0	1	0	1	1	0	1	1	1	1	1	0	1	1	1	1	0	1	1	0	0	0	0	0	1	1	0
173	30	2	1	3	1	1	112	1	1	1	1	1	1	0	0	0	1	1	1	1	0	0	0	1	0	1	1	0	1	1	1	1	1	0	1	1	1	1	0	1	1	0	0	0	0	0	1	1	0
174	31	2	2	2	1	0	119	1	1	1	1	1	1	0	0	0	1	1	1	1	0	0	0	1	0	1	1	0	1	1	1	1	1	0	1	1	1	1	0	1	1	0	0	0	0	0	1	1	0
175	37	3	2	3	2	0	125	1	1	1	1	1	1	0	0	0	1	1	1	1	0	0	0	1	0	1	1	0	1	1	1	1	1	0	1	1	1	1	0	1	1	0	0	0	0	0	1	1	0
176	31	2	2	3	2	0	128	1	1	1	1	1	1	0	0	0	1	1	1	1	0	0	0	1	0	1	1	0	1	1	1	1	1	0	1	1	1	1	0	1	1	0	0	0	0	0	1	1	0
177	30	2	2	2	1	0	131	1	1	1	1	1	1	0	0	0	1	1	1	1	0	0	0	1	0	1	1	0	1	1	1	1	1	0	1	1	1	1	0	1	1	0	0	0	0	0	1	1	0
178	20	2	2	2	1	0	1	1	1	1	1	1	1	0	0	0	1	1	0	1	0	0	0	1	0	1	1	0	1	1	1	1	1	0	1	1	1	0	0	1	1	0	0	0	0	0	1	1	0
179	19	1	2	1	0	0	2	1	1	1	1	1	1	0	0	0	1	1	0	1	0	0	0	1	0	1	1	0	1	1	1	1	1	0	1	1	1	0	0	1	1	0	0	0	0	0	1	1	0
180	35	2	4	3	2	0	38	1	1	1	1	1	1	0	0	0	1	1	0	1	0	0	0	1	0	1	1	0	1	1	1	1	1	0	1	1	1	0	0	1	1	0	0	0	0	0	1	1	0
181	24	2	2	2	1	0	39	1	1	1	1	1	1	0	0	0	1	1	0	1	0	0	0	1	0	1	1	0	1	1	1	1	1	0	1	1	1	0	0	1	1	0	0	0	0	0	1	1	0
182	24	2	2	2	1	0	42	1	1	1	1	1	1	0	0	0	1	1	0	1	0	0	0	1	0	1	1	0	1	1	1	1	1	0	1	1	1	0	0	1	1	0	0	0	0	0	1	1	0
183	36	3	2	3	2	0	43	1	1	1	1	1	1	0	0	0	1	1	0	1	0	0	0	1	0	1	1	0	1	1	1	1	1	0	1	1	1	0	0	1	1	0	0	0	0	0	1	1	0
184	37	3	2	4	3	0	45	1	1	1	1	1	1	0	0	0	1	1	0	1	0	0	0	1	0	1	1	0	1	1	1	1	1	0	1	1	1	0	0	1	1	0	0	0	0	0	1	1	0
185	26	2	2	2	1	0	47	1	1	1	1	1	1	0	0	0	1	1	0	1	0	0	0	1	0	1	1	0	1	1	1	1	1	0	1	1	1	0	0	1	1	0	0	0	0	0	1	1	0
186	26	2	2	1	0	0	52	1	1	1	1	1	1	0	0	0	1	1	0	1	0	0	0	1	0	1	1	0	1	1	1	1	1	0	1	1	1	0	0	1	1	0	0	0	0	0	1	1	0
187	26	2	2	2	1	0	57	1	1	1	1	1	1	0	0	0	1	1	0	1	0	0	0	1	0	1	1	0	1	1	1	1	1	0	1	1	1	0	0	1	1	0	0	0	0	0	1	1	0
188	26	2	2	3	1	1	123	1	1	1	1	1	1	0	0	0	1	1	0	1	0	0	0	1	0	1	1	0	1	1	1	1	1	0	1	1	1	0	0	1	1	0	0	0	0	0	1	1	0
189	37	3	2	3	2	0	133	1	1	1	1	1	1	0	0	0	1	1	0	1	0	0	0	1	0	1	1	0	1	1	1	1	1	0	1	1	1	0	0	1	1	0	0	0	0	0	1	1	0
190	26	2	2	2	1	0	135	1	1	1	1	1	1	0	0	0	1	1	0	1	0	0	0	1	0	1	1	0	1	1	1	1	1	0	1	1	1	0	0	1	1	0	0	0	0	0	1	1	0
191	27	2	2	2	1	0	138	1	1	1	1	1	1	0	0	0	1	1	0	1	0	0	0	1	0	1	1	0	1	1	1	1	1	0	1	1	1	0	0	1	1	0	0	0	0	0	1	1	0
192	23	2	2	2	1	0	3	1	1	1	1	1	1	0	0	0	1	1	0	1	0	0	0	1	0	1	1	0	1	1	1	1	1	0	1	1	1	0	0	1	1	0	0	0	0	0	1	1	0
193	20	2	2	2	1	0	4	1	1	1	1	1	1	0	0	0	1	1	0	1	0	0	0	1	0	1	1	0	1	1	1	1	1	0	1	1	1	0	0	1	1	0	0	0	0	0	1	1	0
194	21	2	2	2	1	0	5	1	1	1	1	1	1	0	0	0	1	1	0	1	0	0	0	1	0	1	1	0	1	1	1	1	1	0	1	1	1	0	0	1	1	0	0	0	0	0	1	1	0
195	27	2	2	1	0	0	6	1	1	1	1	1	1	0	0	0	1	1	0	1	0	0	0	1	0	1	1	0	1	1	1	1	1	0	1	1	1	0	0	1	1	0	0	0	0	0	1	1	0
196	31	2	1	2	1	0	7	1	1	1	1	1	1	0	0	0	1	1	0	1	0	0	0	1	0	1	1	0	1	1	1	1	1	0	1	1	1	0	0	1	1	0	0	0	0	0	1	1	0
197	35	2	2	3	2	0	8	1	1	1	1	1	1	0	0	0	1	1	0	1	0	0	0	1	0	1	1	0	1	1	1	1	1	0	1	1	1	0	0	1	1	0	0	0	0	0	1	1	0
198	37	3	2	1	0	0	9	1	1	1	1	1	1	0	0	0	1	1	0	1	0	0	0	1	0	1	1	0	1	1	1	1	1	0	1	1	1	0	0	1	1	0	0	0	0	0	1	1	0
199	38	3	2	1	0	0	10	1	1	1	1	1	1	0	0	0	1	1	0	1	0	0	0	1	0	1	1	0	1	1	1	1	1	0	1	1	1	0	0	1	1	0	0	0	0	0	1	1	0
200	21	2	2	1	0	0	11	1	1	1	1	1	1	0	0	0	1	1	0	1	0	0	0	1	0	1	1	0	1	1	1	1	1	0	1	1	1	0	0	1	1	0	0	0	0	0	1	1	0
201	27	2	4	2	1	0	12	1	1	1	1	1	1	0	0	0	1	1	0	1	0	0	0	1	0	1	1	0	1	1	1	1	1	0	1	1	1	0	0	1	1	0	0	0	0	0	1	1	0
202	29	2	2	3	1	1	13	1	1	1	1	1	1	0	0	0	1	1	0	1	0	0	0	1	0	1	1	0	1	1	1	1	1	0	1	1	1	0	0	1	1	0	0	0	0	0	1	1	0
203	36	3	3	2	1	0	15	1	1	1	1	1	1	0	0	0	1	1	0	1	0	0	0	1	0	1	1	0	1	1	1	1	1	0	1	1	1	0	0	1	1	0	0	0	0	0	1	1	0
204	21	2	2	1	0	0	17	1	1	1	1	1	1	0	0	0	1	1	0	1	0	0	0	1	0	1	1	0	1	1	1	1	1	0	1	1	1	0	0	1	1	0	0	0	0	0	1	1	0
205	30	2	2	2	1	0	18	1	1	1	1	1	1	0	0	0	1	1	0	1	0	0	0	1	0	1	1	0	1	1	1	1	1	0	1	1	1	0	0	1	1	0	0	0	0	0	1	1	0
206	33	2	2	2	1	0	20	1	1	1	1	1	1	0	0	0	1	1	0	1	0	0	0	1	0	1	1	0	1	1	1	1	1	0	1	1	1	0	0	1	1	0	0	0	0	0	1	1	0
207	21	2	2	1	0	0	21	1	1	1	1	1	1	0	0	0	1	1	0	1	0	0	0	1	0	1	1	0	1	1	1	1	1	0	1	1	1	0	0	1	1	0	0	0	0	0	1	1	0
208	25	2	2	2	1	0	23	1	1	1	1	1	1	0	0	0	1	1	0	1	0	0	0	1	0	1	1	0	1	1	1	1	1	0	1	1	1	0	0	1	1	0	0	0	0	0	1	1	0
209	27	2	2	2	1	0	25	1	1	1	1	1	1	0	0	0	1	1	0	1	0	0	0	1	0	1	1	0	1	1	1	1	1	0	1	1	1	0	0	1	1	0	0	0	0	0	1	1	0
210	20	2	2	1	0	0	26	1	1	1	1	1	1	0	0	0	1	1	0	1	0	0	0	1	0	1	1	0	1	1	1	1	1	0	1	1	1	0	0	1	1	0	0	0	0	0	1	1	0
211	21	2	2	1	0	0	27	1	1	1	1	1	1	0	0	0	1	1	0	1	0	0	0	1	0	1	1	0	1	1	1	1	1	0	1	1	1	0	0	1	1	0	0	0	0	0	1	1	0
212	25	2	4	1	0	0	28	1	1	1	1	1	1	0	0	0	1	1	0	1	0	0	0	1	0	1	1	0	1	1	1	1	1	0	1	1	1	0	0	1	1	0	0	0	0	0	1	1	0
213	24	2	4	1	0	0	29	1	1	1	1	1	1	0	0	0	1	1	0	1	0	0	0	1	0	1	1	0	1	1	1	1	1	0	1	1	1	0	0	1	1	0	0	0	0	0	1	1	0
214	23	2	2	1	0	0	30	1	1	1	1	1	1	0	0	0	1	1	0	1	0	0	0	1	0	1	1	0	1	1	1	1	1	0	1	1	1	0	0	1	1	0	0	0	0	0	1	1	0
215	21	2	2	1	0	0	31	1	1	1	1	1	1	0	0	0	1	1	0	1	0	0	0	1	0	1	1	0	1	1	1	1	1	0	1	1	1	0	0	1	1	0	0	0	0	0	1	1	0
216	25	2	2	1	0	0	32	1	1	1	1	1	1	0	0	0	1	1	0	1	0	0	0	1	0	1	1	0	1	1	1	1	1	0	1	1	1	0	0	1	1	0	0	0	0	0	1	1	0
217	25	2	2	1	0	0	33	1	1	1	1	1	1	0	0	0	1	1	0	1	0	0	0	1	0	1	1	0	1	1	1	1	1	0	1	1	1	0	0	1	1	0	0	0	0	0	1	1	0
218	23	2	2	1	0	0	34	1	1	1	1	1	1	0	0	0	1	1	0	1	0	0	0	1	0	1	1	0	1	1	1	1	1	0	1	1	1	0	0	1	1	0	0	0	0	0	1	1	0
219	21	2	1	1	0	0	35	1	1	1	1	1	1	0	0	0	1	1	0	1	0	0	0	1	0	1	1	0	1	1	1	1	1	0	1	1	1	0	0	1	1	0	0	0	0	0	1	1	0
220	38	3	2	3	2	0	14	1	1	1	1	1	1	0	0	0	1	1	0	1	0	0	0	1	0	1	1	0	1	0	1	1	1	0	1	1	1	0	0	0	0	0	0	0	0	0	1	1	0
221	24	2	2	1	0	0	16	1	1	1	1	1	1	0	0	0	1	1	0	1	0	0	0	1	0	1	1	0	1	0	1	1	1	0	1	1	1	0	0	0	0	0	0	0	0	0	1	1	0
222	31	2	1	2	1	0	19	1	1	1	1	1	1	0	0	0	1	1	0	1	0	0	0	1	0	1	1	0	1	0	1	1	1	0	1	1	1	0	0	0	0	0	0	0	0	0	1	1	0
223	23	2	2	1	0	0	22	1	1	1	1	1	1	0	0	0	1	1	0	1	0	0	0	1	0	1	1	0	1	0	1	1	1	0	1	1	1	0	0	0	0	0	0	0	0	0	1	1	0
224	27	2	1	2	1	0	65	1	0	1	1	1	1	0	0	0	1	1	0	1	0	0	0	1	0	1	1	0	1	0	1	1	1	0	1	1	1	0	0	0	0	0	0	0	0	0	1	1	0
225	33	2	2	2	1	0	66	1	0	1	1	1	1	0	0	0	1	1	0	1	0	0	0	1	0	1	1	0	1	0	1	1	1	0	1	1	1	0	0	0	0	0	0	0	0	0	1	1	0
226	26	2	4	1	0	0	67	1	0	1	1	1	1	0	0	0	1	1	0	1	0	0	0	1	0	1	1	0	1	0	1	1	1	0	1	1	1	0	0	0	0	0	0	0	0	0	1	1	0
227	24	2	2	1	0	0	56	1	0	1	1	1	1	0	0	0	1	1	0	1	0	0	0	1	0	1	1	0	1	0	1	1	1	0	1	1	1	0	0	0	0	0	0	0	0	0	1	1	0
228	38	3	2	2	1	0	55	1	0	1	1	1	1	0	0	0	1	1	0	1	0	0	0	1	0	1	1	0	1	0	1	1	1	0	1	1	1	0	0	0	0	0	0	0	0	0	1	1	0
229	29	2	4	1	0	0	106	1	0	1	1	1	1	0	0	0	1	1	0	1	0	0	0	1	0	1	1	0	1	1	1	1	1	0	1	1	1	0	0	0	1	0	0	0	0	0	1	1	0
230	34	2	1	3	1	1	107	1	0	1	1	1	1	0	0	0	1	1	0	1	0	0	0	1	0	1	1	0	1	1	1	1	1	0	1	1	1	0	0	0	1	0	0	0	0	0	1	1	0
231	31	2	2	2	1	0	109	1	0	1	1	1	1	0	0	0	1	1	0	1	0	0	0	1	0	1	1	0	1	1	1	1	1	0	1	1	1	0	0	0	1	0	0	0	0	0	1	1	0
232	33	2	2	2	1	0	111	1	0	1	1	1	1	0	0	0	1	1	0	1	0	0	0	1	0	1	1	0	1	1	1	1	1	0	1	1	1	0	0	0	1	0	0	0	0	0	1	1	0
233	28	2	1	4	1	2	113	1	0	1	1	1	1	0	0	0	1	1	0	1	0	0	0	1	0	1	1	0	1	1	1	1	1	0	1	1	1	0	0	0	1	0	0	0	0	0	1	1	0
234	27	2	2	2	1	0	114	1	0	1	1	1	1	0	0	0	1	1	0	1	0	0	0	1	0	1	1	0	1	1	1	1	1	0	1	1	1	0	0	0	1	0	0	0	0	0	1	1	0
235	26	2	1	1	0	0	115	1	0	1	1	1	1	0	0	0	1	1	0	1	0	0	0	1	0	1	1	0	1	1	1	1	1	0	1	1	1	0	0	0	1	0	0	0	0	0	1	1	0
236	33	2	2	3	1	1	116	1	0	1	1	1	1	0	0	0	1	1	0	1	0	0	0	1	0	1	1	0	1	1	1	1	1	0	1	1	1	0	0	0	1	0	0	0	0	0	1	1	0
237	31	2	2	2	1	0	117	1	0	1	1	1	1	0	0	0	1	1	0	1	0	0	0	1	0	1	1	0	1	1	1	1	1	0	1	1	1	0	0	0	1	0	0	0	0	0	1	1	0
238	30	2	2	2	1	0	118	1	0	1	1	1	1	0	0	0	1	1	0	1	0	0	0	1	0	1	1	0	1	1	1	1	1	0	1	1	1	0	0	0	1	0	0	0	0	0	1	1	0
239	27	2	2	2	1	0	120	1	0	1	1	1	1	0	0	0	1	1	0	1	0	0	0	1	0	1	1	0	1	1	1	1	1	0	1	1	1	0	0	0	1	0	0	0	0	0	1	1	0
240	31	2	2	3	1	1	121	1	0	1	1	1	1	0	0	0	1	1	0	1	0	0	0	1	0	1	1	0	1	1	1	1	1	0	1	1	1	0	0	0	1	0	0	0	0	0	1	1	0
241	24	2	1	2	1	0	122	1	0	1	1	1	1	0	0	0	1	1	0	1	0	0	0	1	0	1	1	0	1	1	1	1	1	0	1	1	1	0	0	0	1	0	0	0	0	0	1	1	0
242	25	2	2	1	0	0	124	1	0	1	1	1	1	0	0	0	1	1	0	1	0	0	0	1	0	1	1	0	1	1	1	1	1	0	1	1	1	0	0	0	1	0	0	0	0	0	1	1	0
243	30	2	2	2	1	0	126	1	0	1	1	1	1	0	0	0	1	1	0	1	0	0	0	1	0	1	1	0	1	1	1	1	1	0	1	1	1	0	0	0	1	0	0	0	0	0	1	1	0
244	32	2	2	3	2	0	127	1	0	1	1	1	1	0	0	0	1	1	0	1	0	0	0	1	0	1	1	0	1	1	1	1	1	0	1	1	1	0	0	0	1	0	0	0	0	0	1	1	0
245	24	2	1	1	0	0	129	1	0	1	1	1	1	0	0	0	1	1	0	1	0	0	0	1	0	1	1	0	1	1	1	1	1	0	1	1	1	0	0	0	1	0	0	0	0	0	1	1	0
246	31	2	2	2	1	0	130	1	0	1	1	1	1	0	0	0	1	1	0	1	0	0	0	1	0	1	1	0	1	1	1	1	1	0	1	1	1	0	0	0	1	0	0	0	0	0	1	1	0
247	38	3	2	3	2	0	132	1	0	1	1	1	1	0	0	0	1	1	0	1	0	0	0	1	0	1	1	0	1	1	1	1	1	0	1	1	1	0	0	0	1	0	0	0	0	0	1	1	0
248	39	3	2	3	2	0	134	1	0	1	1	1	1	0	0	0	1	1	0	1	0	0	0	1	0	1	1	0	1	1	1	1	1	0	1	1	1	0	0	0	1	0	0	0	0	0	1	1	0
249	35	2	2	2	1	0	136	1	0	1	1	1	1	0	0	0	1	1	0	1	0	0	0	1	0	1	1	0	1	1	1	1	1	0	1	1	1	0	0	0	1	0	0	0	0	0	1	1	0
250	39	3	2	3	2	0	137	1	0	1	1	1	1	0	0	0	1	1	0	1	0	0	0	1	0	1	1	0	1	1	1	1	1	0	1	1	1	0	0	0	1	0	0	0	0	0	1	1	0
251	28	2	2	1	0	0	139	1	0	1	1	1	1	0	0	0	1	1	0	1	0	0	0	1	0	1	1	0	1	1	1	1	1	0	1	1	1	0	0	0	1	0	0	0	0	0	1	1	0
252	36	3	2	2	1	0	140	1	0	1	1	1	1	0	0	0	1	1	0	1	0	0	0	1	0	1	1	0	1	1	1	1	1	0	1	1	1	0	0	0	1	0	0	0	0	0	1	1	0
253	26	2	2	2	1	0	24	1	0	1	1	1	1	0	0	0	1	1	0	1	0	0	0	1	0	1	1	0	1	0	1	1	1	0	1	1	1	0	0	0	0	0	0	0	0	0	1	1	0
254	25	2	2	2	1	0	87	1	0	1	1	1	1	0	0	0	1	1	0	1	0	0	0	1	0	1	1	0	1	0	1	1	1	0	1	1	1	0	0	0	0	0	0	0	0	0	1	1	0
255	27	2	2	2	1	0	89	1	0	1	1	1	1	0	0	0	1	1	0	1	0	0	0	1	0	1	1	0	1	0	1	1	1	0	1	1	1	0	0	0	0	0	0	0	0	0	1	1	0
256	21	2	2	1	0	0	91	1	0	1	1	1	1	0	0	0	1	1	0	1	0	0	0	1	0	1	1	0	1	0	1	1	1	0	1	1	1	0	0	0	0	0	0	0	0	0	1	1	0
257	23	2	2	2	1	0	93	1	0	1	1	1	1	0	0	0	1	1	0	1	0	0	0	1	0	1	1	0	1	0	1	1	1	0	1	1	1	0	0	0	0	0	0	0	0	0	1	1	0
258	27	2	2	2	1	0	96	1	0	1	1	1	1	0	0	0	1	1	0	1	0	0	0	1	0	1	1	0	1	0	1	1	1	0	1	1	1	0	0	0	0	0	0	0	0	0	1	1	0
259	26	2	2	2	1	0	99	1	0	1	1	1	1	0	0	0	1	1	0	1	0	0	0	1	0	1	1	0	1	0	1	1	1	0	1	1	1	0	0	0	0	0	0	0	0	0	1	1	0
260	27	2	2	1	0	0	103	1	0	1	1	1	1	0	0	0	1	1	0	1	0	0	0	1	0	1	1	0	1	0	1	1	1	0	1	1	1	0	0	0	0	0	0	0	0	0	1	1	0
261	25	2	2	2	1	0	105	1	0	1	1	1	1	0	0	0	1	1	0	1	0	0	0	1	0	1	1	0	1	0	1	1	1	0	1	1	1	0	0	0	0	0	0	0	0	0	1	1	0
262	21	2	1	1	0	0	36	1	0	1	1	1	1	0	0	0	1	1	0	1	0	0	0	1	0	1	1	0	1	0	1	1	1	0	1	1	1	0	0	0	0	0	0	0	0	0	1	1	0
263	20	2	1	1	0	0	37	1	0	1	1	1	1	0	0	0	1	1	0	1	0	0	0	1	0	1	1	0	1	0	1	1	1	0	1	1	1	0	0	0	0	0	0	0	0	0	1	1	0
264	25	2	2	2	1	0	40	1	0	1	1	1	1	0	0	0	1	1	0	1	0	0	0	1	0	1	1	0	1	0	1	1	1	0	1	1	1	0	0	0	0	0	0	0	0	0	1	1	0
265	21	2	2	1	0	0	41	1	0	1	1	1	1	0	0	0	1	1	0	1	0	0	0	1	0	1	1	0	1	0	1	1	1	0	1	1	1	0	0	0	0	0	0	0	0	0	1	1	0
266	37	3	2	3	2	0	44	1	0	1	1	1	1	0	0	0	1	1	0	1	0	0	0	1	0	1	1	0	1	0	1	1	1	0	1	1	1	0	0	0	0	0	0	0	0	0	1	1	0
267	30	2	2	3	2	0	46	1	0	1	1	1	1	0	0	0	1	1	0	1	0	0	0	1	0	1	1	0	1	0	1	1	1	0	1	1	1	0	0	0	0	0	0	0	0	0	1	1	0
268	31	2	2	2	1	0	48	1	0	1	1	1	1	0	0	0	1	1	0	1	0	0	0	1	0	1	1	0	1	0	1	1	1	0	1	1	1	0	0	0	0	0	0	0	0	0	1	1	0
269	29	2	2	2	1	0	49	1	0	1	1	1	1	0	0	0	1	1	0	1	0	0	0	1	0	1	1	0	1	0	1	1	1	0	1	1	1	0	0	0	0	0	0	0	0	0	1	1	0
270	22	2	2	1	0	0	51	1	0	1	1	1	1	0	0	0	1	1	0	1	0	0	0	1	0	1	1	0	1	0	1	1	1	0	1	1	1	0	0	0	0	0	0	0	0	0	1	1	0
271	20	2	1	1	0	0	53	1	0	1	1	1	1	0	0	0	1	1	0	1	0	0	0	1	0	1	1	0	1	0	1	1	1	0	1	1	1	0	0	0	0	0	0	0	0	0	1	1	0
272	36	3	2	3	2	0	58	1	0	1	1	1	1	0	0	0	1	1	0	1	0	0	0	1	0	1	1	0	1	0	1	1	1	0	1	1	1	0	0	0	0	0	0	0	0	0	1	1	0
273	20	2	2	1	0	0	60	1	0	1	1	1	1	0	0	0	1	1	0	1	0	0	0	1	0	1	1	0	1	0	1	1	1	0	1	1	1	0	0	0	0	0	0	0	0	0	1	1	0
274	20	2	2	1	0	0	61	1	0	1	1	1	1	0	0	0	1	1	0	1	0	0	0	1	0	1	1	0	1	0	1	1	1	0	1	1	1	0	0	0	0	0	0	0	0	0	1	1	0
275	21	2	2	2	1	0	62	1	0	1	1	1	1	0	0	0	1	1	0	1	0	0	0	1	0	1	1	0	1	0	1	1	1	0	1	1	1	0	0	0	0	0	0	0	0	0	1	1	0
276	32	2	2	3	1	0	64	1	0	1	1	1	1	0	0	0	1	1	0	1	0	0	0	1	0	1	1	0	1	0	1	1	1	0	1	1	1	0	0	0	0	0	0	0	0	0	1	1	0
277	31	2	2	2	1	0	68	1	0	1	1	1	1	0	0	0	1	1	0	1	0	0	0	1	0	1	1	0	1	0	1	1	1	0	1	1	1	0	0	0	0	0	0	0	0	0	1	1	0
278	25	2	2	2	1	0	69	1	0	1	1	1	1	0	0	0	1	1	0	1	0	0	0	1	0	1	1	0	1	0	1	1	1	0	1	1	1	0	0	0	0	0	0	0	0	0	1	1	0
279	28	2	4	2	0	0	70	1	0	1	1	1	1	0	0	0	1	1	0	1	0	0	0	1	0	1	1	0	1	0	1	1	1	0	1	1	1	0	0	0	0	0	0	0	0	0	1	1	0
[truncated: 123 more columns]
